# Supplementary material for: An MCM family protein promotes interhomolog recombination by preventing precocious intersister repair of meiotic DSBs
Source: PLoS Genet. 2019 Dec 9;15(12):e1008514. doi: 10.1371/journal.pgen.1008514 (PMC6922451; doi:10.1371/journal.pgen.1008514)
Supplement: S1 Table — (XLSX) [file pgen.1008514.s003.xlsx]

## Sheet: Mcmd1
Protein IDs	Protein name	Sequence coverage (%)		LFQ Intensity (log2-normalized intensity, missing values replaced with 19)		Ratio (log2-normalized Mcmd1-HA/WT intensity)	MS/MS count (number of peptide spectrum matches)		Domain information (Pfam database, 2014 version)	Conjugation specific gene (Y/N)
		Mcmd1	WT	Mcmd1-HA	WT		Mcmd1-HA	WT
TTHERM_01207610	Mcmd1	39.5	1.3	30.425	19	11.425	64	0	MCM2/3/5 family (E value: 7.7E-10)	Y
TTHERM_001295283	Pamd1	35.3	3.6	30.1862	19.6915	10.4947	59	0	N/A	Y
TTHERM_00558350	IGR1	33.3	12	28.8434	25.6007	3.24276	9	3	N/A	N
Cut-off: Ratio ≥ 3 and MS/MS ≥ 5 in Mcmd1-HA sample
TTHERM_00666540		19.7	0	22.086	19	3.08602	3	0
TTHERM_00161170		6.7	6.7	23.9914	19	4.99144	2	0
TTHERM_00434040		14.8	8.5	23.7116	19	4.71156	2	0
TTHERM_01027640		0.8	0	26.9842	19	7.98425	1	0
TTHERM_00300600		0.8	0	23.8229	19	4.82289	1	0
TTHERM_00046190		2.7	0	23.2288	19	4.22878	1	0
TTHERM_00051860		0.3	0.6	23.2144	19	4.21439	1	0
TTHERM_01197030		36.2	32.8	22.732	19	3.73204	1	0
TTHERM_00780710		11.6	11.6	22.3127	19	3.31266	1	1
TTHERM_00463010		9.3	9.3	22.1125	19	3.11251	1	0
TTHERM_00463490		6.1	6.1	22.086	19	3.08596	1	0
TTHERM_00194230		2.2	0	22.0804	19	3.08037	1	0
TTHERM_000188369		2.9	2.9	25.6682	19	6.66817	0	0
TTHERM_00494480		0.9	0.9	22.3673	19	3.36733	0	0
TTHERM_00678040		1.3	0	22.3459	19	3.34587	0	0
TTHERM_001663099		7.7	4.6	21.8411	19	2.84111	2	1
TTHERM_00307790		1.5	0	21.6065	19	2.60653	1	0
TTHERM_00317230		19.4	11.1	21.5916	19	2.59163	1	1
TTHERM_00238920		7.2	7.2	21.2257	18.6463	2.57938	2	0
TTHERM_01018540		3.4	3.4	21.5648	19	2.56481	1	1
TTHERM_00267990		3.7	3.7	21.518	19	2.51797	1	1
TTHERM_00787260		15.5	15.5	21.4833	19	2.48331	3	0
TTHERM_00812780		13.5	13.5	21.4131	19	2.41307	1	1
TTHERM_00221120		48.2	40.9	32.179	29.7714	2.40767	103	41
TTHERM_01111060		2.1	0	21.318	19	2.31805	1	0
TTHERM_00316550		1.7	1.7	21.2161	19	2.21614	2	1
TTHERM_00297140		38.3	38.3	25.7973	23.5876	2.20973	7	3
TTHERM_00569210		11.4	11.4	26.8872	24.722	2.16519	3	3
TTHERM_00477020		11.4	11.4	21.1581	19	2.15808	0	1
TTHERM_01347920		5	5	21.1532	19	2.1532	1	1
TTHERM_00537400		0.6	0	21.0765	19	2.07646	1	0
TTHERM_01053000		14	14	22.4711	20.397	2.07411	3	0
TTHERM_00661620		9.6	9.6	25.6521	23.5914	2.06077	3	2
TTHERM_01002860		48.7	48.7	31.9942	29.9512	2.04303	61	32
TTHERM_00138590		7.8	7.8	21.0122	19	2.01216	1	1
TTHERM_00624720		4.6	4.6	20.9727	19	1.97267	1	1
TTHERM_00155410		1.3	0	20.97	19	1.97001	1	0
TTHERM_00085180		48.5	48.5	26.9832	25.0365	1.94667	9	5
TTHERM_00266390		41.7	32.6	25.4646	23.5242	1.94037	9	3
TTHERM_00765350		0.9	0.9	20.9398	19	1.93977	1	1
TTHERM_01345770		3.7	3.7	20.92	19	1.91998	1	1
TTHERM_000570549		8.1	8.1	20.9031	19	1.90308	1	1
TTHERM_00849260		2	2	20.8521	19	1.85209	1	1
TTHERM_00701150		6.8	4	20.8354	19	1.83538	1	0
TTHERM_00454080		48.5	25.4	25.6146	23.7833	1.83138	6	2
TTHERM_00148720		6.5	6.5	20.816	19	1.81605	1	0
TTHERM_00705050		5.8	0	20.7816	19	1.78157	1	0
TTHERM_001015949		3.2	3.2	20.754	19	1.75401	0	0
TTHERM_000931898		10	4.7	20.7517	19	1.75173	1	1
TTHERM_00661660		5.9	5.9	20.745	19	1.74501	1	1
TTHERM_00725970		0.9	0.9	20.6724	19	1.67237	0	1
TTHERM_00691900		5.8	5.8	20.6701	19	1.67012	0	1
TTHERM_01394370		4.9	0	20.6511	19	1.65106	2	0
TTHERM_00621420		1	0	20.6423	19	1.64227	1	0
TTHERM_00048810		5.7	5.7	20.6402	19	1.64024	1	1
TTHERM_00086780		68.8	46.7	32.73	31.096	1.63398	115	49
TTHERM_00300410		3.7	3.7	20.626	19	1.62605	1	1
TTHERM_00189460		3.6	1.3	20.6079	19	1.60793	2	0
TTHERM_01109770		54.8	54.8	26.7352	25.1383	1.59689	13	7
TTHERM_00321640		1.7	1.7	20.5911	19	1.59113	1	1
TTHERM_00691890		7.9	6.6	21.5336	19.9452	1.58834	3	1
TTHERM_00317470		2.1	2.1	20.5519	19	1.55187	1	1
TTHERM_00927130		2.8	1.4	20.542	19	1.54198	2	0
TTHERM_00138080		10.5	10.5	22.4753	20.9552	1.52011	2	1
TTHERM_00470730		8.4	8.4	21.1963	19.6893	1.50705	3	0
TTHERM_01002870		50.6	50.6	31.1252	29.6211	1.50409	51	34
TTHERM_00431390		1	1	20.4942	19	1.49424	1	1
TTHERM_01080470		7.5	7.5	20.4863	19	1.48631	1	1
TTHERM_00333210		48	40.7	27.9654	26.4809	1.48452	26	17
TTHERM_00569100		11	11	20.4693	19	1.46931	2	1
TTHERM_01347950		2.7	2.7	20.4689	19	1.46891	1	0
TTHERM_00476640	#N/A	19.6	19.6	24.5887	23.1257	1.46294	4	2
TTHERM_00516380	CCF6	46.5	32.9	27.4365	26.0629	1.37358	20	8
TTHERM_000339809	#N/A	45.4	27.3	25.7228	24.3561	1.36675	6	4
TTHERM_00338320	#N/A	11.2	11.2	20.3655	19	1.36549	0	1
TTHERM_00079690	#N/A	7.9	0	20.3599	19	1.35993	1	0
TTHERM_000161459	#N/A	19.2	12.2	23.4016	22.044	1.35755	3	1
TTHERM_00318820	#N/A	2.5	0	20.3428	19	1.34278	1	0
TTHERM_00537280	#N/A	7.7	7.7	20.2939	19	1.2939	0	1
TTHERM_00136360	RPT5	5.7	5.7	21.4584	20.1701	1.28828	2	0
TTHERM_00530250	#N/A	4.6	4.6	20.2831	19	1.28308	1	0
TTHERM_00606960	SerH	15.6	15.6	24.8601	23.5827	1.2774	5	5
TTHERM_000299979	#N/A	7.1	7.1	20.2679	19	1.26785	1	0
TTHERM_00659010	#N/A	28.8	23.4	25.9181	24.66	1.25806	14	5
TTHERM_00624730	GRL3	10.6	6.9	22.2677	21.0186	1.24909	3	2
TTHERM_00102830	CMT2	2	2	20.2341	19	1.23409	0	1
TTHERM_00237500	MDH2	8.2	8.2	24.2236	23.0075	1.21612	3	3
TTHERM_00732640	RPL16	28.1	27.4	26.4739	25.2603	1.21363	15	7
TTHERM_01151500	RPS3	45.7	43.2	26.9213	25.7148	1.20649	21	13
TTHERM_00599980	#N/A	22.5	15.4	24.8275	23.6506	1.17691	10	3
TTHERM_00338330	#N/A	39.2	39.2	24.983	23.8063	1.17672	7	5
TTHERM_00293420	#N/A	3.2	0	20.1549	19	1.15487	1	0
TTHERM_00238850	#N/A	1.1	1.1	20.1484	19	1.14843	0	1
TTHERM_00044980	#N/A	5.1	5.1	20.1152	19	1.11515	0	1
TTHERM_00633150	RPL42	22.9	22.9	23.6444	22.5438	1.10063	3	2
TTHERM_00444510	RPL19	24.3	11.9	24.0465	22.99	1.0565	6	0
TTHERM_00997670	#N/A	8	8	20.0562	19	1.05616	0	1
TTHERM_00525160	#N/A	4.8	4.8	20.0546	19	1.05457	0	1
TTHERM_00992730	RPL33	8.1	9.5	24.1364	23.1008	1.03563	10	6
TTHERM_00335870	#N/A	0.5	0.5	20.0342	19	1.03416	1	0
TTHERM_01080370	#N/A	14.6	14.6	20.0278	19	1.02783	1	1
TTHERM_01345810	PPN1	4.2	4.2	20.0162	19	1.01618	1	1
TTHERM_00052470	#N/A	1.6	1.6	19.982	19	0.982035	1	1
TTHERM_00220600	#N/A	2.6	5.7	19.9783	19	0.97827	0	2
TTHERM_01289110	RPL15	20.1	20.1	25.4191	24.4494	0.969643	7	5
TTHERM_00585170	CCF11	28.8	13.5	28.2449	27.303	0.941906	24	12
TTHERM_00470990	#N/A	1.3	1.3	19.9171	19	0.917141	1	1
TTHERM_00727630	#N/A	59.9	49.4	27.5512	26.6406	0.910618	25	13
TTHERM_00298379	#N/A	3.9	3.9	19.9093	19	0.909325	0	1
TTHERM_00471040	CCF8	28.9	23.2	28.3222	27.4181	0.904047	42	24
TTHERM_00149798	RPS6	39.9	36.5	26.6374	25.7424	0.894987	16	11
TTHERM_00220710	BBC78	75.1	75.1	29.7136	28.8243	0.889305	36	19
TTHERM_00280990	#N/A	5.5	5.5	19.8889	19	0.888918	1	0
TTHERM_00001120	#N/A	3.6	1.7	19.8883	19	0.888338	2	1
TTHERM_00732790	#N/A	0.3	0.3	19.8873	19	0.887299	0	1
TTHERM_00530240	#N/A	3.8	0	19.8842	19	0.88423	2	0
TTHERM_00706300	RPS16	29.5	29.1	26.3083	25.4291	0.879158	15	9
TTHERM_02482160	#N/A	7.3	0	19.8745	19	0.874537	0	0
TTHERM_00537380	#N/A	12.7	9.3	24.428	23.5662	0.861805	4	2
TTHERM_00804750	#N/A	4.3	2	19.8532	19	0.853233	2	0
TTHERM_01308050	#N/A	2.7	2.7	19.852	19	0.851969	0	1
TTHERM_00663790	#N/A	4.7	4.7	19.8343	19	0.834251	0	0
TTHERM_00120880	#N/A	5.8	5.8	19.8301	19	0.830126	0	1
TTHERM_00171720	#N/A	11.4	7.4	24.3993	23.5733	0.82596	9	3
TTHERM_00470520	#N/A	41.7	41.7	26.9109	26.0891	0.82185	16	11
TTHERM_000079389	#N/A	6.1	6.1	21.2123	20.4008	0.811459	2	0
TTHERM_00170320	PFK1	1.8	1.8	19.8102	19	0.81024	1	1
TTHERM_00016590	CTH89	2.3	2.3	19.81	19	0.809973	1	1
TTHERM_01386050	RPS5	54.5	41.5	26.6043	25.8079	0.796364	19	7
TTHERM_01345760	#N/A	6.2	6.2	19.7951	19	0.795111	1	1
TTHERM_01099180	#N/A	12.7	8.1	21.1164	20.3346	0.781738	3	1
TTHERM_00522160	#N/A	5.6	5.6	19.769	19	0.768995	0	1
TTHERM_00829380	RPL11	23.8	23.8	26.282	25.5149	0.767052	10	5
TTHERM_00773160	#N/A	29.8	29.6	27.4367	26.6709	0.765867	26	13
TTHERM_00476670	RPL20	46.8	36.3	26.4526	25.6885	0.76413	10	5
TTHERM_00418090	#N/A	7.9	7.9	19.7563	19	0.756264	1	1
TTHERM_00321670	#N/A	3.1	3.1	19.7393	19	0.739304	1	1
TTHERM_00038880	CCF9	60.4	33	29.2736	28.5426	0.730968	34	18
TTHERM_00316530	PUP3	6.7	6.7	19.7309	19	0.730854	0	1
TTHERM_01403810	#N/A	9.7	9.7	19.7306	19	0.730556	0	1
TTHERM_00962090	#N/A	12.2	12.2	19.7136	19	0.713608	1	0
TTHERM_01142730	RPL9	36.7	36.7	26.9415	26.235	0.706434	12	6
TTHERM_00684790	#N/A	4.6	4.6	19.6738	19	0.673817	0	1
TTHERM_00300620	#N/A	10.1	12.9	19.6661	19	0.666103	1	2
TTHERM_00600650	LBE1	32.1	23.3	26.7601	26.101	0.659136	16	10
TTHERM_00657230	#N/A	4.2	4.2	19.6544	19	0.654436	0	1
TTHERM_00151810	#N/A	40.5	27.7	25.4706	24.82	0.650616	16	7
TTHERM_000457109	#N/A	2.5	2.5	21.3501	20.7109	0.639265	2	0
TTHERM_00088120	#N/A	3.7	3.7	19.6343	19	0.63435	1	1
TTHERM_00685980	#N/A	19.5	19.5	23.441	22.8103	0.630737	6	3
TTHERM_00585420		7	7	25.208	24.5973	0.610653	7	2
TTHERM_00049450	RPN11	4.1	4.1	19.6071	19	0.607149	1	1
TTHERM_00299879	WAG1	13.5	11.8	26.5697	25.9924	0.577305	15	18
TTHERM_01194830	BBC23	7.9	7.9	19.5732	19	0.573225	0	1
TTHERM_00023980	RAN1	39.1	30.2	25.9141	25.3525	0.561651	8	4
TTHERM_00085220	MRK1	4	4	19.5525	19	0.552456	1	1
TTHERM_00918510	#N/A	20	14.6	23.3594	22.808	0.551428	4	3
TTHERM_00218840	#N/A	8	8	19.5511	19	0.551065	0	1
TTHERM_00434070	RPS9	37	36.5	26.0581	25.5073	0.550812	9	8
TTHERM_00140980	#N/A	3.8	3.8	19.5502	19	0.55022	0	0
TTHERM_00729040	RRM47	3.3	3.3	19.5489	19	0.548923	0	1
TTHERM_000338239	#N/A	40.3	28.2	25.5003	24.9636	0.536705	5	6
TTHERM_00590030	PWP1	17.2	12.6	23.9954	23.4645	0.530909	7	3
TTHERM_00551090	RPT6	14.7	14.7	21.6952	21.1648	0.530411	4	2
TTHERM_00538790	#N/A	2.4	2.4	19.5274	19	0.527416	1	0
TTHERM_00773340	RPL8	49.8	45.1	27.3382	26.812	0.526232	27	17
TTHERM_01093510	#N/A	44	43.8	27.5159	26.9944	0.521429	26	19
TTHERM_00474920	RIB1	40.6	37.7	26.0319	25.5156	0.516287	15	10
TTHERM_00721150	#N/A	40.2	39.7	26.62	26.1156	0.504419	19	14
TTHERM_01220320	#N/A	5.4	5.4	20.3248	19.8273	0.497505	2	0
TTHERM_00145270	XRN2	2.3	2	19.489	19	0.489033	1	0
TTHERM_00101330	#N/A	13.3	9.8	22.5598	22.0729	0.486912	4	3
TTHERM_00079540	#N/A	7.4	7.4	21.1544	20.6681	0.486242	2	1
TTHERM_01179780	#N/A	15.2	15.2	21.7798	21.2952	0.484602	1	2
TTHERM_00046550	#N/A	5.2	5.2	20.4788	19.9967	0.482094	2	1
TTHERM_00193740	RPS2	31.4	31.4	26.332	25.8542	0.477745	13	8
TTHERM_00195860	#N/A	7.9	10.4	22.0039	21.5296	0.474348	1	2
TTHERM_00773610	#N/A	10.1	5.4	19.4701	19	0.470087	2	1
TTHERM_00171850	SSA6	38.3	36.2	28.1295	27.6601	0.469421	32	25
TTHERM_00502620	#N/A	71.3	66.8	29.6904	29.2271	0.463316	44	27
TTHERM_00998940	#N/A	20.2	20.2	25.4397	24.9782	0.461447	4	3
TTHERM_00924320	GST61	31.9	27.8	25.1495	24.6945	0.454996	10	4
TTHERM_00527180	GRL1	22.1	22.1	24.2534	23.8007	0.452675	9	6
TTHERM_00426320	SKP1	11.4	11.4	21.5824	21.1366	0.44573	2	2
TTHERM_00138370	ATG7	1.9	1.9	19.4359	19	0.435894	0	1
TTHERM_00338200	#N/A	56.8	49.6	29.321	28.8874	0.433605	31	24
TTHERM_00488340	RPL29	5	5	22.5434	22.1105	0.432886	3	1
TTHERM_01151600	#N/A	38.9	31.7	26.1805	25.7496	0.43092	11	7
TTHERM_000128859	#N/A	2.6	2.6	19.4149	19	0.41485	0	1
TTHERM_00532840	#N/A	7	7	19.4148	19	0.414829	0	1
TTHERM_00558620	ATU1	47.7	45.4	28.6407	28.2276	0.413038	37	23
TTHERM_00029960	#N/A	6.8	6.8	21.3872	20.9797	0.407553	2	1
TTHERM_00773330	RPS13	31.4	21.6	24.3837	23.9791	0.404596	6	4
TTHERM_00105490	#N/A	1.9	1.9	19.3856	19	0.385639	1	1
TTHERM_00697490	RPL14	51.6	51.6	26.1711	25.7899	0.381222	10	8
TTHERM_00388440	RPN9	5.6	5.6	20.9457	20.5684	0.377319	1	2
TTHERM_00047080	#N/A	17.5	14.8	24.0655	23.6984	0.367085	9	3
TTHERM_01055600	GRL8	16.5	5.8	24.4478	24.0999	0.347883	5	2
TTHERM_00316160	#N/A	7.7	7.7	19.3459	19	0.345942	1	1
TTHERM_00047480	RPS1	38.9	38.9	27.1359	26.7915	0.344406	18	14
TTHERM_00569200	GST19	63.2	62.2	29.0005	28.6562	0.344261	30	20
TTHERM_00238830	#N/A	17.8	11.5	21.7401	21.3959	0.344154	5	2
TTHERM_02650290	#N/A	30.6	30.6	19.3398	19	0.339758	0	1
TTHERM_01091290		8.4	7.3	24.01	23.6729	0.33708	9	6
TTHERM_00805850	#N/A	16.7	16.7	19.3241	19	0.324106	1	1
TTHERM_00842500	#N/A	18.2	13.4	22.6974	22.3807	0.316671	4	2
TTHERM_00444570	KHD3	10.3	11.8	23.916	23.6006	0.31538	6	5
TTHERM_00853090	#N/A	7	7	20.6368	20.3286	0.308189	2	1
TTHERM_00301740	#N/A	11.2	11.2	21.3154	21.0096	0.305834	2	1
TTHERM_00220590	#N/A	3.1	3.1	19.2946	19	0.29464	1	0
TTHERM_01084100	#N/A	2.6	2.6	19.2883	19	0.288254	0	1
TTHERM_00716240	RPL2	31.1	31.1	26.4874	26.1997	0.287712	10	8
TTHERM_01197030	#N/A	29.3	25.4	26.5601	26.2846	0.275551	25	21
TTHERM_000088159	#N/A	4.8	4.8	19.2708	19	0.270844	0	1
TTHERM_00649180	#N/A	21.2	15.9	24.2468	23.9786	0.268188	9	4
TTHERM_00038970	#N/A	8.3	8.3	21.8599	21.5944	0.26547	3	3
TTHERM_00313080	#N/A	27.3	27.3	24.8407	24.5802	0.260511	9	6
TTHERM_01123840	HIB1	7.9	7.9	20.9768	20.7198	0.256964	2	1
TTHERM_00794530	#N/A	9.9	4.4	19.2434	19	0.24342	1	0
TTHERM_000672269	#N/A	3.9	3.9	20.7469	20.516	0.230946	1	2
TTHERM_00492510	#N/A	18.4	6.8	19.2283	19	0.22835	2	0
TTHERM_00214830	#N/A	1.9	1.9	20.9347	20.7095	0.225143	2	2
TTHERM_00469380	DRH14	7.6	7.6	22.6381	22.4179	0.220249	2	1
TTHERM_00145230	#N/A	13.5	9.9	22.3881	22.169	0.21908	4	2
TTHERM_00221110	PUF3	4	4	21.2732	21.0552	0.218044	1	2
TTHERM_00525150	PRP2	19.4	16.2	23.6595	23.4423	0.217211	7	4
TTHERM_00149630	RPL34	9.8	9.8	23.0816	22.8768	0.204773	2	1
TTHERM_00659070	#N/A	10.7	10.7	19.1985	19	0.198517	0	1
TTHERM_00218880	#N/A	11.7	11.7	22.0115	21.8169	0.194529	4	3
TTHERM_00641250	#N/A	5.5	5.5	19.1833	19	0.183331	0	1
TTHERM_00190950	ACT1	49.2	43.6	26.4309	26.248	0.18292	17	13
TTHERM_00140940	#N/A	5	5	19.2719	19.094	0.177952	2	1
TTHERM_01014750	#N/A	46.1	37.2	27.3098	27.1322	0.177599	37	26
TTHERM_00575390	MAI63	11	4.6	19.1772	19	0.17721	1	0
TTHERM_01129660	RPL36	27.9	27.9	25.804	25.6269	0.177031	3	3
TTHERM_00780960	RPL27	30.6	30.6	26.775	26.6046	0.17049	12	11
TTHERM_00086760	TGRPE1	10.3	10.3	22.1037	21.9373	0.166409	3	2
TTHERM_000312879	#N/A	8.9	7.8	23.456	23.2953	0.160709	8	4
TTHERM_00522760	#N/A	5.6	5.6	21.6647	21.5231	0.141693	0	2
TTHERM_00581990	#N/A	37	30.8	24.0655	23.9299	0.135607	7	6
TTHERM_00954380	#N/A	2.8	2.8	20.6903	20.5552	0.135143	1	1
TTHERM_00016280	#N/A	62.7	62.7	29.0806	28.9473	0.133234	36	30
TTHERM_00420030	#N/A	2.3	2.3	19.1332	19	0.133202	0	1
TTHERM_00865270	YDJ1	11.4	11.4	22.1736	22.0475	0.126091	3	3
TTHERM_00421010	#N/A	7.4	7.4	19.1241	19	0.124142	0	1
TTHERM_00313610	#N/A	43.3	32.3	22.4481	22.3322	0.115902	3	1
TTHERM_00418580	#N/A	15.4	15.4	23.3221	23.2063	0.115805	4	1
TTHERM_00578640	RPL13	40.3	31.1	25.6089	25.5141	0.0948124	17	10
TTHERM_00557760	#N/A	3.3	3.3	19.0894	19	0.0894146	0	1
TTHERM_00415650	#N/A	29.5	29.5	24.9138	24.8251	0.0886612	7	9
TTHERM_01109960	#N/A	9.3	9.3	19.0824	19	0.0823879	0	1
TTHERM_00766420	#N/A	4.8	4.8	19.0811	19	0.0811405	1	0
TTHERM_00431330	CDC14	3.7	3.7	19.0787	19	0.0787449	0	1
TTHERM_00230960	#N/A	0.9	0.9	19.0786	19	0.0785618	0	1
TTHERM_00641120	#N/A	5.4	5.4	19.077	19	0.0769978	0	1
TTHERM_00736480	RPL5	46.5	45.2	29.1838	29.1096	0.0741749	28	14
TTHERM_00485790	#N/A	12.2	12.2	19.0562	19	0.0562134	0	1
TTHERM_01161040	TWI1	39.1	37.9	26.6531	26.598	0.0550366	30	22
TTHERM_00467660	RPS24	45	38.9	25.9163	25.8628	0.0534916	5	8
TTHERM_00059330	#N/A	19.3	19.3	23.4317	23.3948	0.0369358	5	4
TTHERM_00777260		35	21.9	26.3113	26.2805	0.0307484	8	5
TTHERM_00149020	#N/A	37.6	27.1	25.8785	25.8516	0.026886	18	10
TTHERM_00237560	#N/A	2	2	19.022	19	0.0220432	0	1
TTHERM_01008630	THC1	3.4	3.4	21.1869	21.1682	0.018734	2	1
TTHERM_00537300	#N/A	32	32.2	25.7677	25.7537	0.0139809	13	12
TTHERM_00185230	#N/A	25.4	25	23.9846	23.9748	0.00976753	3	4
TTHERM_00784310	#N/A	1.9	0	19	19	0	1	0
TTHERM_00318780	#N/A	0.2	0	19	19	0	1	0
TTHERM_00259560	#N/A	1.6	0	19	19	0	1	0
TTHERM_00227350	#N/A	0.3	0	19	19	0	1	0
TTHERM_00787240	#N/A	0	2.4	19	19	0	0	1
TTHERM_00695750	#N/A	0	10.2	19	19	0	0	1
TTHERM_00238930	#N/A	0	8	19	19	0	0	1
TTHERM_00136440	#N/A	0	3.2	19	19	0	0	1
TTHERM_00086920	#N/A	0	1.8	19	19	0	0	1
TTHERM_00831510	#N/A	6.4	6.4	22.1571	22.1674	-0.0103283	3	3
TTHERM_00575360	GST62	43.6	38.6	27.6695	27.6806	-0.0111084	18	13
TTHERM_00632810	#N/A	16	16	21.414	21.4261	-0.0120831	2	2
TTHERM_00527090	#N/A	0.9	0.9	18.9853	19	-0.0146809	0	1
TTHERM_00550700	#N/A	1.1	1.1	18.9787	19	-0.0213394	0	1
TTHERM_00446280	RPL30	41.3	39.4	28.1437	28.1764	-0.0327568	17	15
TTHERM_00388400	#N/A	2.7	2.7	18.9531	19	-0.0469227	0	1
TTHERM_00836580	BTU2	49.7	37	28.942	28.9894	-0.0474396	52	39
TTHERM_00716090	#N/A	2.1	2.1	18.9521	19	-0.0479469	0	1
TTHERM_01129680	RAB62	11.7	11.7	20.5085	20.5595	-0.05093	2	1
TTHERM_00095540	CBF5	4	4	20.6006	20.657	-0.0564098	1	2
TTHERM_00476810	#N/A	4.2	4.2	18.9403	19	-0.059658	1	1
TTHERM_00378540	#N/A	2.7	2.7	19.7665	19.8268	-0.0602722	2	0
TTHERM_00079270	#N/A	11.4	11.4	23.3502	23.4144	-0.0642548	4	1
TTHERM_00455090	#N/A	5.2	5.2	18.9267	19	-0.0733452	0	1
TTHERM_00703580	#N/A	30.6	25.1	27.3322	27.4061	-0.0738945	22	18
TTHERM_00433830	BBC14	6.5	6.5	18.9236	19	-0.0764465	0	1
TTHERM_01043060	#N/A	5.2	5.2	18.9141	19	-0.0858784	1	0
TTHERM_00382350	RPL26	46.7	24.4	23.9111	24.0023	-0.0911655	7	3
TTHERM_00079600	CTH109	6.3	6.3	20.9797	21.0735	-0.0937939	2	1
TTHERM_00471950	#N/A	18.7	15.4	22.9537	23.0478	-0.0941658	5	2
TTHERM_00011540	#N/A	32.9	32.9	27.8561	27.9524	-0.0962944	14	17
TTHERM_000723629	#N/A	8.8	8.8	21.9399	22.0366	-0.0966625	1	3
TTHERM_00344030	#N/A	13.3	13.3	24.7585	24.8617	-0.103266	5	5
TTHERM_00837920	#N/A	36.9	36.9	22.692	22.7974	-0.105343	1	2
TTHERM_00777270	#N/A	8.4	8.4	21.8138	21.9324	-0.118652	2	1
TTHERM_01289100	#N/A	35.6	35.6	26.0665	26.1968	-0.130268	16	14
TTHERM_00377330	#N/A	8.6	8.6	21.4838	21.6208	-0.136976	3	3
TTHERM_00492770	#N/A	7	7	18.8619	19	-0.138096	1	0
TTHERM_00354830	#N/A	3	3	18.8611	19	-0.138943	0	1
TTHERM_000929569	#N/A	2.1	2.1	18.8546	19	-0.145351	0	1
TTHERM_00471470	#N/A	1.9	1.9	18.85	19	-0.150045	0	1
TTHERM_00295170	#N/A	16.6	22.4	24.6367	24.7909	-0.15428	2	3
TTHERM_01031120	#N/A	10.2	10.2	19.7688	19.9283	-0.15955	1	2
TTHERM_00037060	CCT8	20.1	26.1	23.5551	23.7149	-0.159836	7	11
TTHERM_000133669	#N/A	4.7	7.4	18.8293	19	-0.170712	0	2
TTHERM_00131110	RPS18	67.1	66.5	27.7568	27.9298	-0.172976	19	17
TTHERM_00194260	#N/A	8.9	8.9	22.3488	22.5222	-0.173384	3	5
TTHERM_00971800	#N/A	17.3	20.3	22.7461	22.9213	-0.175131	3	6
TTHERM_00274520	#N/A	41.9	37.8	30.2927	30.4827	-0.189955	35	30
TTHERM_00661650	GST34	41.6	36.5	27.2823	27.4744	-0.192038	15	12
TTHERM_00661740	#N/A	8	8	22.2999	22.5017	-0.201775	1	2
TTHERM_00105110	HSP70	37.1	37.1	28.0503	28.2556	-0.205362	38	32
TTHERM_01002600	#N/A	60.9	58.3	29.5578	29.7728	-0.215033	46	47
TTHERM_00821870	VMA8	28.2	27.8	23.3233	23.5443	-0.22094	7	5
TTHERM_01057750	#N/A	30.9	30.9	24.1178	24.3409	-0.223059	10	6
TTHERM_00925340	#N/A	4.7	4.7	20.1894	20.4218	-0.232407	1	2
TTHERM_00765300	RPS14	33.8	32.5	26.4445	26.6824	-0.237984	14	7
TTHERM_00558040	#N/A	7.1	7.1	21.0473	21.2862	-0.238855	1	1
TTHERM_00463290	#N/A	23.9	17.8	24.3998	24.6388	-0.239056	12	9
TTHERM_00825080	#N/A	3.8	3.8	18.7591	19	-0.240906	1	1
TTHERM_00196200	#N/A	10.1	10.1	22.2423	22.4859	-0.243576	5	3
TTHERM_000522989	#N/A	14.4	14.4	23.0847	23.3305	-0.245741	4	5
TTHERM_00497880	RPL3	21.5	16.9	24.0495	24.3036	-0.254103	6	4
TTHERM_00649420	#N/A	8.8	8.8	21.1189	21.3801	-0.261208	2	1
TTHERM_00191720	#N/A	10.4	10.4	21.7446	22.0098	-0.265194	2	3
TTHERM_00727790	#N/A	5.4	3.5	20.5086	20.7804	-0.271824	2	1
TTHERM_00059340	#N/A	10.1	10.1	21.4869	21.76	-0.273144	1	4
TTHERM_00636860	TRM1	4.3	4.3	20.3004	20.5854	-0.284969	1	1
TTHERM_00666640	#N/A	15.9	15.9	24.5323	24.823	-0.290674	3	5
TTHERM_00149280	#N/A	21	21	23.6618	23.9546	-0.292873	6	5
TTHERM_01001570	#N/A	27.2	32.3	24.0195	24.3154	-0.29587	6	8
TTHERM_00723290	#N/A	17.6	17.6	20.8449	21.1489	-0.303953	1	1
TTHERM_01076920	#N/A	5.1	5.1	20.2337	20.5388	-0.305027	0	2
TTHERM_00620960	#N/A	3.7	3.7	19.8107	20.1317	-0.320988	0	2
TTHERM_00218410	FRS2	6.9	6.9	20.8427	21.1637	-0.320992	0	3
TTHERM_01009920	#N/A	12.8	11.6	22.0408	22.3636	-0.322796	3	2
TTHERM_00333220	#N/A	17.3	14.9	23.9362	24.2602	-0.32394	9	6
TTHERM_00133500	#N/A	6.1	5.1	18.6739	19	-0.326063	2	0
TTHERM_00028740	RPL12	64	64	28.0779	28.4065	-0.328674	17	21
TTHERM_00471090	RPS7	46.7	51.3	27.3566	27.6865	-0.329948	16	13
TTHERM_00697430	#N/A	9.4	9.4	20.9461	21.2765	-0.330444	2	1
TTHERM_00079200	#N/A	42.5	42.2	26.1956	26.5281	-0.332586	13	10
TTHERM_00444200	#N/A	1	1	18.6609	19	-0.339092	0	1
TTHERM_00379000	EPC1	65	60.9	28.8165	29.162	-0.345442	67	60
TTHERM_00145080	#N/A	47	41	26.9512	27.3044	-0.353275	20	13
TTHERM_00622710	#N/A	19.7	18.4	23.8416	24.195	-0.35335	9	9
TTHERM_00348060	#N/A	37.2	33.4	26.1625	26.5174	-0.354885	23	15
TTHERM_00649110	RPN12	22.2	22.2	22.5603	22.9173	-0.357029	4	4
TTHERM_00056120	#N/A	10.2	13.9	22.8798	23.2371	-0.357262	2	3
TTHERM_00735240	ARF1	33.3	33.3	24.8632	25.2214	-0.358246	6	2
TTHERM_00937710	#N/A	1.6	1.6	18.6412	19	-0.358824	1	0
TTHERM_00194570	#N/A	10.8	10.8	23.2964	23.656	-0.359579	6	6
TTHERM_00050590	#N/A	8.5	5.7	22.6963	23.058	-0.3617	3	2
TTHERM_00558440	SSA5	15.7	15.7	19.8981	20.2614	-0.363306	1	1
TTHERM_00016060	#N/A	21.5	21.5	23.2471	23.6105	-0.363407	6	4
TTHERM_00487140	#N/A	26.6	26.6	27.2939	27.6583	-0.364401	12	11
TTHERM_00633360	HTB1	36.9	36.9	25.7205	26.0974	-0.376846	9	6
TTHERM_00391300	#N/A	26.5	29.7	23.7705	24.1476	-0.377113	8	5
TTHERM_00666180	#N/A	30.8	30.8	25.5467	25.9336	-0.386869	12	11
TTHERM_00239290	CCT3	27.5	29.7	24.5516	24.9482	-0.396629	9	15
TTHERM_00370760	#N/A	42.1	42.1	27.5379	27.9399	-0.402004	33	33
TTHERM_00242260	#N/A	9.9	8.6	23.563	23.9677	-0.404697	6	6
TTHERM_00688300	#N/A	1.6	1.6	18.5945	19	-0.405516	1	1
TTHERM_00160810	#N/A	46.2	48.5	28.9313	29.3406	-0.409298	26	28
TTHERM_00124060	#N/A	6.6	6.6	21.4223	21.8328	-0.410538	2	2
TTHERM_00239380	#N/A	22.7	19.3	25.7863	26.1981	-0.411757	10	6
TTHERM_00835120	#N/A	15.3	12.1	22.9988	23.4124	-0.413574	4	4
TTHERM_00670209	#N/A	34.7	26.1	23.0188	23.4362	-0.417379	4	3
TTHERM_00274500	#N/A	35.8	35.8	27.293	27.7148	-0.421843	7	8
TTHERM_001014659	#N/A	7.3	7.3	22.3723	22.7949	-0.422649	2	3
TTHERM_00046480	ENO2	22.2	22.2	25.4692	25.8931	-0.423908	9	3
TTHERM_00193230	PDA1	25.4	22.1	25.4638	25.8914	-0.427586	11	8
TTHERM_00653900	MRNO19	2.8	4	21.6891	22.1209	-0.431793	1	3
TTHERM_00437600	#N/A	5.2	5.2	20.8282	21.2607	-0.43256	1	1
TTHERM_01049200	#N/A	13	15	22.8714	23.3124	-0.441021	5	6
TTHERM_00522630	RPS0	29.5	29.5	24.7999	25.2414	-0.44154	7	6
TTHERM_00540330	#N/A	18.1	13.8	24.4183	24.8667	-0.448462	10	4
TTHERM_00277490	#N/A	3.4	3.4	20.4018	20.8609	-0.459137	1	1
TTHERM_00106940	GRS1	12.1	12.1	22.7695	23.2309	-0.461395	3	5
TTHERM_00526449	#N/A	59.5	52	28.5526	29.0141	-0.461548	35	27
TTHERM_00158520	HSP82	24.1	24.2	25.0568	25.5193	-0.462486	10	17
TTHERM_00266330	#N/A	42.7	38	26.4458	26.9086	-0.462786	22	17
TTHERM_000691779	#N/A	18.8	18.8	22.2767	22.7422	-0.465439	3	3
TTHERM_00529610	#N/A	20.4	17.9	23.6775	24.1438	-0.466375	6	6
TTHERM_00149310	#N/A	27.2	29.1	22.0176	22.4863	-0.468685	5	5
TTHERM_00161060	#N/A	38.9	38.1	24.4588	24.9313	-0.47249	7	5
TTHERM_00075670	RPL43	39.8	21.4	25.2009	25.6744	-0.473455	7	5
TTHERM_00941450	RPB5	11.3	11.3	21.7931	22.2696	-0.476536	2	2
TTHERM_00794110	IDP2	5.3	7.4	21.0088	21.4889	-0.480093	1	2
TTHERM_00522940	#N/A	18.8	18.8	18.5128	19	-0.487206	0	1
TTHERM_00068110	RPT3	8.7	8.7	21.8206	22.3164	-0.495873	2	3
TTHERM_00339610	RPN1	11.6	11.6	23.3203	23.8181	-0.49781	6	7
TTHERM_00499540	GST50	4.7	0	18.5022	19	-0.497812	1	0
TTHERM_00006120	#N/A	8.1	8.1	18.4994	19	-0.500614	0	1
TTHERM_00694350	IGR3	15.4	15.4	19.4986	20.0002	-0.501581	1	1
TTHERM_00372689	#N/A	3	3	18.4956	19	-0.504395	1	0
TTHERM_00653810	TWI12	3.9	2.2	20.8143	21.3202	-0.505869	3	1
TTHERM_00238800	#N/A	21.4	21.4	22.5033	23.0188	-0.515507	2	5
TTHERM_00275740	CHC1	8.1	7.3	24.1069	24.6259	-0.519037	9	8
TTHERM_00530350	PRP12	3.3	3.3	21.081	21.6019	-0.520844	0	3
TTHERM_00037090	RPS29	23.6	23.6	25.5235	26.0534	-0.529896	3	2
TTHERM_00616050	DRS1	8	8	22.4669	23.0021	-0.535147	4	3
TTHERM_00561680	RPL35	24.2	24.2	25.9284	26.4648	-0.536396	2	4
TTHERM_00300640	#N/A	29.1	29.1	25.4422	25.9856	-0.543421	8	9
TTHERM_00600480	CDC55	12	5.6	21.4664	22.0118	-0.545357	3	3
TTHERM_00275750	#N/A	12.6	12.6	21.3486	21.896	-0.547472	2	3
TTHERM_00052400	#N/A	9.3	13.2	23.3609	23.9136	-0.552689	3	4
TTHERM_00136120	RPL6	61.3	61.3	27.0637	27.6172	-0.553425	18	19
TTHERM_00486480	ENO1	15.6	15.6	23.366	23.921	-0.554983	4	4
TTHERM_00049070	CIT2	2.1	2.1	18.4433	19	-0.5567	1	0
TTHERM_00260690	GST54	15.8	20.7	22.7358	23.2952	-0.559353	2	4
TTHERM_00122290	TCP1	21.6	21.2	24.0741	24.6438	-0.569771	8	9
TTHERM_00277470	#N/A	5.1	5.1	20.2455	20.8189	-0.573349	1	1
TTHERM_000131239	#N/A	11.9	8.7	22.4774	23.0513	-0.573917	3	1
TTHERM_00459390	URA7	2.5	2.5	18.4187	19	-0.581316	0	0
TTHERM_00241700	#N/A	14.7	14.7	22.1182	22.7058	-0.587601	3	4
TTHERM_00279670	RPT1	13.7	13.5	22.8685	23.4566	-0.588173	3	4
TTHERM_00602860	GST13	5.9	0	18.411	19	-0.588953	1	0
TTHERM_00334360	#N/A	14.5	14.5	21.7356	22.3312	-0.59557	4	2
TTHERM_00339990	#N/A	35.6	35.6	25.2943	25.8917	-0.597366	9	9
TTHERM_00105430	PRF1	13.8	13.8	20.4578	21.0558	-0.597992	0	2
TTHERM_00070980	#N/A	10.6	5.7	22.258	22.8569	-0.598854	4	3
TTHERM_00585260	ATP2	32.8	35.6	24.8116	25.4118	-0.600216	13	11
TTHERM_00786930	NAP1	24.4	19.2	24.2636	24.8693	-0.605658	10	8
TTHERM_00471240	#N/A	10.2	10.2	21.8405	22.4472	-0.606697	3	3
TTHERM_00426260	#N/A	5.1	5.1	22.2097	22.8193	-0.609518	3	2
TTHERM_00192090	#N/A	24.4	24.4	23.7231	24.3412	-0.61816	5	9
TTHERM_00285620	#N/A	15	23	21.9561	22.577	-0.620905	1	3
TTHERM_00068170	TCB2	53.2	53.2	25.5906	26.2125	-0.621861	7	13
TTHERM_00655820	#N/A	43.2	37.9	28.2493	28.8848	-0.635553	25	24
TTHERM_00529860	VMA2	27	17.7	23.46	24.1015	-0.641479	7	6
TTHERM_00487020	PRS1	9	9	21.9657	22.6106	-0.644852	3	4
TTHERM_00469100	RPT4	19	19	22.5807	23.2264	-0.6457	4	5
TTHERM_01128560	RPS10	42.6	42.6	26.2211	26.8839	-0.662756	10	8
TTHERM_00189170	HHF2	52.4	52.4	25.9754	26.6451	-0.669754	11	13
TTHERM_000939159	#N/A	5.6	5.6	18.3276	19	-0.672403	0	1
TTHERM_00571860	ATP1	23.6	21.2	24.0582	24.7322	-0.674	9	5
TTHERM_000384899	#N/A	6	6	20.5596	21.2338	-0.674156	0	2
TTHERM_00157800	#N/A	4.9	4.9	20.6635	21.3414	-0.677887	1	2
TTHERM_00899460	#N/A	14.7	14.7	24.1355	24.8217	-0.686199	6	5
TTHERM_01113100	RACK1	36.4	36.4	24.8857	25.5726	-0.686905	10	10
TTHERM_00670500	CCT6	14.8	14.8	22.5523	23.2406	-0.688297	4	5
TTHERM_00191240	RPN7	6.3	3.8	20.0207	20.7154	-0.694742	2	2
TTHERM_01000190	#N/A	23.7	23.7	23.4109	24.1083	-0.697361	5	4
TTHERM_00475140	PDI1	26.2	19.4	24.6468	25.345	-0.698225	11	8
TTHERM_00105330	RPS28	44.1	44.1	23.9072	24.6101	-0.702894	3	5
TTHERM_00138610	#N/A	5.8	5.2	24.642	25.3452	-0.703213	8	11
TTHERM_00134940	RPL25	35.3	35.3	26.4109	27.1147	-0.703714	9	9
TTHERM_00823670	RPS19	52.9	42.6	27.6238	28.3293	-0.705486	12	16
TTHERM_00295340	RRM59	35.8	32.2	26.1451	26.8507	-0.705521	14	18
TTHERM_00636980	#N/A	13.5	13.5	22.8859	23.5963	-0.710403	4	4
TTHERM_00962060	#N/A	39.2	29.8	26.3084	27.0231	-0.714659	16	19
TTHERM_000442899	#N/A	15.5	15.5	23.4152	24.1308	-0.715656	5	7
TTHERM_00197760	#N/A	17.9	14.6	25.1499	25.8726	-0.722742	9	6
TTHERM_00243730	#N/A	3.6	5.1	20.8066	21.543	-0.736383	0	3
TTHERM_01043090	RPS27	28.4	42	22.3191	23.0576	-0.738581	2	3
TTHERM_00190830	DRH1	5.2	6.7	22.2396	22.9835	-0.743929	3	4
TTHERM_01145010	MRS1	2.6	2.6	20.2434	20.9882	-0.744802	0	2
TTHERM_00941400	KDFA1	0	3.8	19	19.7453	-0.745274	0	1
TTHERM_00446090	RPN3	6.8	6.8	21.5941	22.3426	-0.748468	2	2
TTHERM_00926980	#N/A	51.7	46.5	27.7071	28.4586	-0.751535	21	21
TTHERM_01108700	PGI1	2.1	3.7	18.2431	19	-0.756927	0	2
TTHERM_000784559	#N/A	22.3	17.8	24.4095	25.1739	-0.764439	5	5
TTHERM_00043870	TGP2	16.2	17.4	23.2603	24.0257	-0.765459	5	7
TTHERM_00571650	#N/A	27	27	23.7466	24.5125	-0.765867	6	7
TTHERM_00630500	CAM1	8.7	8.7	18.2299	19	-0.770102	1	1
TTHERM_00927010	#N/A	7.2	7.2	18.2227	19	-0.7773	0	1
TTHERM_00827010	#N/A	12.2	12.2	20.8927	21.6705	-0.777718	0	3
TTHERM_01107480	#N/A	12.8	12.8	22.5144	23.312	-0.797607	3	5
TTHERM_00420790	#N/A	10.6	10.6	23.0138	23.8188	-0.804956	5	7
TTHERM_00375010	FAA2	3.3	3.3	19.0844	19.8943	-0.809914	1	1
TTHERM_00149340	CCT2	22.3	24.5	23.5295	24.3408	-0.811298	7	9
TTHERM_00382380	#N/A	6.5	6.5	21.4393	22.2512	-0.811871	0	4
TTHERM_00023990	RRM63	6.8	6.8	20.5498	21.3696	-0.819841	0	2
TTHERM_00300630	#N/A	29.3	29.6	24.7359	25.5671	-0.831217	8	8
TTHERM_00372410	#N/A	54.7	43.5	28.8946	29.7288	-0.834232	25	29
TTHERM_00943010	RPL31	23.4	23.4	25.4372	26.2741	-0.836845	2	4
TTHERM_00992760	RPS20	32.5	32.5	25.2731	26.1141	-0.840996	6	5
TTHERM_00653950	#N/A	4.8	4.8	18.1581	19	-0.841923	0	1
TTHERM_00526310	#N/A	41.5	35.8	27.0699	27.9139	-0.843987	22	19
TTHERM_00502130	#N/A	4.4	4.4	20.0423	20.892	-0.849672	0	2
TTHERM_00138600	#N/A	18.7	18.6	27.8007	28.655	-0.854292	49	61
TTHERM_01094890	#N/A	15.8	15.8	20.6569	21.513	-0.85605	0	3
TTHERM_00857810	#N/A	6.8	6.8	18.1365	19	-0.863489	1	1
TTHERM_00938820	EEF2	34.6	33.2	26.3554	27.2217	-0.86623	23	28
TTHERM_00361490	#N/A	3.1	3.1	18.13	19	-0.869963	0	1
TTHERM_00666560	PRE6	9.1	9.1	19.5224	20.3949	-0.872433	1	2
TTHERM_00864870	#N/A	20.8	20.8	23.8629	24.7441	-0.881245	8	7
TTHERM_00149300	RPS4	47.6	42.1	28.0079	28.8903	-0.882391	30	28
TTHERM_00442210	RPN2	3.1	4	21.3732	22.2563	-0.883163	1	3
TTHERM_00522490	ATG8	16.4	16.4	20.7853	21.6718	-0.886524	1	2
TTHERM_00500890	WRS1	9	9	20.3743	21.2636	-0.889292	1	3
TTHERM_00375130	#N/A	7.9	7.9	20.3034	21.1928	-0.889393	0	2
TTHERM_00317440	MFE1	24.9	16.5	23.2009	24.0914	-0.890413	6	6
TTHERM_000584709	#N/A	27.7	20.5	25.2189	26.1102	-0.891254	10	12
TTHERM_00476820	RVB1	5.5	7.9	21.6007	22.4922	-0.891455	1	3
TTHERM_000688599	#N/A	25.6	25.6	21.3032	22.197	-0.893795	1	2
TTHERM_00578940	RPN5	10.7	10.7	21.3307	22.233	-0.902269	0	3
TTHERM_00881450	CTH86	13.1	17.6	22.5556	23.4586	-0.903063	4	3
TTHERM_00723390	#N/A	9.8	9.8	22.7535	23.675	-0.921433	2	3
TTHERM_00046920	RVB2	20.6	23.4	23.1727	24.0954	-0.922682	6	9
TTHERM_01084370	TPA8	2.1	2.1	19.7107	20.6352	-0.924549	1	2
TTHERM_00068140	LSC1	15.5	11.9	22.2902	23.2184	-0.928215	3	4
TTHERM_00492850	ilsA	4.1	4.1	21.0547	21.9998	-0.945087	1	4
TTHERM_00577080	PGM1	7.2	6.1	20.497	21.4444	-0.947432	1	3
TTHERM_00006220	#N/A	7.1	7.1	21.0616	22.0106	-0.949045	1	2
TTHERM_00134970	CCT5	11.4	13.6	22.3837	23.3347	-0.950958	1	5
TTHERM_00056140	ERS3	2.8	2.8	20.1888	21.1401	-0.951265	0	2
TTHERM_00051730	#N/A	29.1	27.7	25.9679	26.9268	-0.958887	19	23
TTHERM_00762890	RPS17	63.1	63.1	27.5208	28.4825	-0.9617	23	25
TTHERM_01016220	IMA1	2.3	2.3	18.0313	19	-0.968664	1	0
TTHERM_00205180	#N/A	6	6	19.5142	20.4857	-0.971476	1	1
TTHERM_00641240	GPM1	16	18.2	22.4563	23.4397	-0.983459	3	5
TTHERM_000079459	#N/A	9.1	9.1	21.7905	22.7757	-0.985209	0	3
TTHERM_00059190	#N/A	4	3.6	21.2619	22.2473	-0.985382	1	3
TTHERM_00637010	#N/A	21.1	23.2	24.8298	25.8166	-0.98683	15	28
TTHERM_00459290	#N/A	0	6.8	19	19.9884	-0.98843	0	0
TTHERM_00729250	#N/A	24.9	24.9	23.6646	24.6559	-0.991295	8	7
TTHERM_00125640	SSA3	15.3	15.3	21.0328	22.0277	-0.994913	1	2
TTHERM_00979780	#N/A	9	9	22.8836	23.8801	-0.99651	3	1
TTHERM_00160770	FTT49	18	18	22.9544	23.9511	-0.996712	4	4
TTHERM_00929450	PGK1	20.2	20.2	22.8041	23.8073	-1.00319	3	6
TTHERM_00149110	#N/A	16	16	21.1841	22.1879	-1.00381	1	3
TTHERM_00794150	ADF73	0	9.6	19	20.0135	-1.01345	0	1
TTHERM_00780850	FEN1	12.1	14	22.4103	23.4299	-1.01966	1	10
TTHERM_00037470	#N/A	8.7	8.5	22.4708	23.4948	-1.02407	5	6
TTHERM_00499420	TGP1	44.8	44.8	27.6935	28.719	-1.02549	36	42
TTHERM_00551160	TDH1	61.4	55	27.2264	28.2618	-1.03544	24	21
TTHERM_00105450	#N/A	4.2	4.2	17.9629	19	-1.03709	1	0
TTHERM_00563990	#N/A	4.6	4.6	21.7878	22.8275	-1.03971	1	2
TTHERM_00666390	#N/A	13.9	13.9	21.9323	22.9759	-1.04359	1	5
TTHERM_00053820	#N/A	6.6	6.6	20.158	21.2056	-1.04761	0	2
TTHERM_00180960	#N/A	5.3	5.1	21.6072	22.6658	-1.05863	3	4
TTHERM_00497380	#N/A	4.2	2.4	19	20.0597	-1.05973	1	1
TTHERM_00257230	HMGC	13.4	13.4	22.3079	23.3725	-1.06466	3	3
TTHERM_00196370	HSP60	19.2	21.8	23.5364	24.6073	-1.07098	5	7
TTHERM_00133690	FRS1	14.6	14.6	23.2542	24.3253	-1.07111	5	8
TTHERM_00378620	#N/A	8.9	8.9	22.0464	23.1181	-1.07175	2	3
TTHERM_00497960	CCT7	9.8	7.3	22.6909	23.7655	-1.07458	4	3
TTHERM_00849320	#N/A	25	25	21.9571	23.0337	-1.07664	1	3
TTHERM_00410270	#N/A	11.2	11.2	21.7494	22.8292	-1.07974	1	2
TTHERM_01339580	#N/A	10.9	10.9	22.336	23.4259	-1.08987	1	6
TTHERM_00420680	ERS5	4.5	4.5	19.4285	20.5198	-1.09133	0	2
TTHERM_00339640	VMA1	16.2	16.2	23.9453	25.0389	-1.09358	5	10
TTHERM_00686220	RPS25	23.1	24.5	24.7975	25.8923	-1.0948	7	9
TTHERM_00426240	#N/A	8.6	8.6	17.9051	19	-1.09493	0	1
TTHERM_000160999	#N/A	43	43	24.5551	25.6542	-1.09911	5	8
TTHERM_00248450	#N/A	2	0	17.8999	19	-1.10005	1	0
TTHERM_00578520	#N/A	2.8	3.3	22.093	23.1945	-1.10151	0	6
TTHERM_00290700	#N/A	28.4	30.6	24.504	25.6087	-1.10471	7	17
TTHERM_00197740	#N/A	9.6	9.6	20.8525	21.9619	-1.10932	1	3
TTHERM_00058610	#N/A	21.1	22.7	23.9958	25.1106	-1.11488	7	9
TTHERM_00151470	#N/A	8.1	8.1	21.6904	22.8073	-1.11691	0	4
TTHERM_00577240	#N/A	31.2	27	26.4231	27.5404	-1.11724	15	15
TTHERM_01197120	DRH18	6	6	20.7804	21.9061	-1.12569	1	2
TTHERM_00137990	#N/A	13.5	13.8	22.0104	23.1391	-1.12872	1	4
TTHERM_00856520	#N/A	2.6	4	21.1321	22.2628	-1.13065	1	3
TTHERM_00055990	#N/A	40.8	40.8	24.6459	25.7769	-1.13099	9	11
TTHERM_00070850	#N/A	3.5	6.6	20.0649	21.1966	-1.13178	0	3
TTHERM_00402120	#N/A	11.7	11.7	22.0338	23.1777	-1.14396	3	3
TTHERM_00118610	#N/A	16.1	16.1	22.3666	23.5134	-1.14682	1	3
TTHERM_00151670	#N/A	29.1	31.7	25.0383	26.1885	-1.15015	13	13
TTHERM_01151610	#N/A	13.3	13.3	20.866	22.0226	-1.15659	1	3
TTHERM_00037050	CCT4	15.5	15.5	22.6328	23.8025	-1.16969	3	5
TTHERM_00532090	#N/A	10	14.6	20.6302	21.8059	-1.17562	1	2
TTHERM_00299840	#N/A	11.5	11.5	22.2537	23.4381	-1.18443	3	5
TTHERM_00647339	#N/A	1.1	2.2	19	20.1851	-1.18507	0	2
TTHERM_00083300	#N/A	4.3	5.9	20.9652	22.1511	-1.18591	1	4
TTHERM_00353280	#N/A	7.3	7.3	21.202	22.4062	-1.20423	1	3
TTHERM_00114360	SRS1	15.8	15.8	22.9377	24.1451	-1.2075	3	7
TTHERM_000354599	CROP1	8.3	8.3	20.7952	22.0033	-1.20807	1	2
TTHERM_00765330	#N/A	0	9.2	19	20.2164	-1.21644	0	0
TTHERM_01004930	#N/A	5.7	5.7	20.6288	21.8484	-1.21962	1	2
TTHERM_00579270	SSS1	32.9	32.9	22.4947	23.7161	-1.22139	3	2
TTHERM_00628570	#N/A	4.8	4.8	20.2758	21.4998	-1.22401	0	2
TTHERM_00499440	TGP3	51	48.2	26.1058	27.3319	-1.22603	18	26
TTHERM_00339620	RPL40	10.4	10.4	23.8997	25.1257	-1.22607	2	2
TTHERM_00261800	#N/A	9	12.7	21.5222	22.7525	-1.23033	1	4
TTHERM_00497940	RRM34	7.5	7.5	22.9727	24.2034	-1.2307	2	4
TTHERM_00470810	RAB7	17.7	17.7	20.6614	21.894	-1.23261	1	3
TTHERM_00384910	CEN1	30.5	22.8	22.4403	23.6819	-1.24153	4	6
TTHERM_00481300	#N/A	6.5	6.5	20.0446	21.2864	-1.24176	0	2
TTHERM_00444470	#N/A	10.6	10.6	21.4716	22.7298	-1.25821	0	3
TTHERM_00216010	FTT18	63.1	63.1	26.0188	27.2775	-1.25875	13	22
TTHERM_00069400	#N/A	1.4	1.4	17.741	19	-1.25897	0	1
TTHERM_00191800	#N/A	14.3	16.8	22.8264	24.0859	-1.25947	4	11
TTHERM_00529790	CIT1	10.4	14.7	22.8459	24.1058	-1.25993	4	5
TTHERM_00227270	RPL22	60.2	55.1	27.234	28.4984	-1.26444	9	12
TTHERM_00355550	#N/A	6.2	6.2	21.9618	23.2269	-1.26502	1	4
TTHERM_00530750	#N/A	35.7	34.4	25.7839	27.0505	-1.26664	14	22
TTHERM_00283850	#N/A	15.2	9.6	21.209	22.4788	-1.26983	3	2
TTHERM_00016360	BBC53	4.5	4.5	21.3384	22.6248	-1.28641	2	2
TTHERM_00138150	#N/A	32.1	28.8	24.6417	25.9373	-1.29564	11	10
TTHERM_000481318	EPN3	10.2	10.2	22.4196	23.7326	-1.31298	2	3
TTHERM_00221140	ARS2	3.6	4.5	21.0465	22.3604	-1.31384	0	4
TTHERM_01146030	CAT1	28.4	28.4	26.4964	27.8198	-1.3234	13	19
TTHERM_00837950	RPL37	24.8	31.2	22.0631	23.3892	-1.3261	2	4
TTHERM_00378970	RPN6	4.5	4.5	20.8773	22.2093	-1.33209	1	2
TTHERM_00462870	#N/A	4.4	4.4	19.6296	20.9645	-1.33496	0	2
TTHERM_00835100	#N/A	7.9	7.9	21.0693	22.4067	-1.33741	0	2
TTHERM_00196650	#N/A	7.9	10.4	20.9767	22.3153	-1.33858	2	4
TTHERM_00363210	#N/A	4.3	4.3	17.6474	19	-1.35256	0	1
TTHERM_00442180	#N/A	5.6	5.6	21.4196	22.7807	-1.36116	0	2
TTHERM_00051840	#N/A	40.4	39	25.5265	26.8924	-1.36591	12	15
TTHERM_01531560	#N/A	0	4.4	19	20.3934	-1.39341	0	1
TTHERM_00836690	#N/A	13.7	18.3	23.4194	24.817	-1.3976	2	7
TTHERM_00444670	HSC82	10.2	10.2	22.2018	23.6107	-1.40886	2	7
TTHERM_00502380	#N/A	4.5	4.5	21.1368	22.5537	-1.41687	1	2
TTHERM_00636970	RPP0	59	60.2	28.9276	30.3458	-1.41824	34	33
TTHERM_00526450	RPS30	15	16.2	22.1749	23.5986	-1.42362	2	3
TTHERM_00421060	#N/A	27.2	33.3	23.7962	25.2214	-1.42517	1	5
TTHERM_00030190	MDH1	23.5	21.2	23.6829	25.1142	-1.4313	5	7
TTHERM_00382330	#N/A	6.1	9.5	20.5734	22.0078	-1.43439	0	3
TTHERM_00136220	#N/A	12.6	12.6	20.8171	22.2593	-1.44211	0	3
TTHERM_00523059	#N/A	20.5	20.5	21.1933	22.639	-1.44562	1	2
TTHERM_00194650	TRS1	4	4	20.9483	22.4003	-1.45203	0	3
TTHERM_00079320	#N/A	18.6	18.6	20.7759	22.2327	-1.45687	1	2
TTHERM_00997780	UBA1	3.7	2.3	20.2689	21.7302	-1.46132	2	2
TTHERM_00721790	#N/A	11.6	15.2	21.6306	23.0964	-1.46583	1	6
TTHERM_00052310	#N/A	13.9	18.4	21.5321	23.0009	-1.4688	2	4
TTHERM_00691520	KRS1	6.8	5	20.7301	22.2112	-1.48111	1	3
TTHERM_00487090	#N/A	25.8	19.7	25.1257	26.6253	-1.49964	8	10
TTHERM_01528510	#N/A	21.6	25.6	21.8837	23.3842	-1.50045	1	5
TTHERM_00486310	#N/A	20.3	20.3	21.602	23.1048	-1.50276	2	4
TTHERM_00086850	#N/A	6.9	0	17.4965	19	-1.50346	1	0
TTHERM_00365340	#N/A	8.4	4.8	21.9698	23.4897	-1.51988	3	2
TTHERM_00535150	HEM1	19.8	19.8	20.5477	22.0992	-1.55148	1	2
TTHERM_01005160	#N/A	3.3	5.6	19	20.5537	-1.55375	1	1
TTHERM_00414420	#N/A	6.9	6.9	20.4466	22.025	-1.57842	0	2
TTHERM_00535260	LSC2	23.3	23.3	23.3557	24.9825	-1.62687	2	10
TTHERM_00357080	#N/A	10.5	10.5	20.9475	22.5826	-1.63511	2	2
TTHERM_00660180	HMGB	13.3	7	22.0522	23.7288	-1.67657	3	2
TTHERM_01299660	#N/A	28.6	28.6	21.9068	23.6054	-1.69859	3	5
TTHERM_00346410	#N/A	17.2	17.2	17.3007	19	-1.69927	0	1
TTHERM_00859260	#N/A	16.9	24	22.5788	24.3354	-1.75666	3	8
TTHERM_01080330	#N/A	44.9	47.7	24.5987	26.3597	-1.76101	8	19
TTHERM_00649060	#N/A	15.4	15.4	21.1648	22.9293	-1.76451	0	3
TTHERM_00975380	Actin-like	2.5	5	19	20.8335	-1.83353	1	1
TTHERM_00339700	#N/A	3.8	7	19	20.8651	-1.86514	1	1
TTHERM_00069368	#N/A	3	3	17.1224	19	-1.87758	1	0
TTHERM_01513260	BBC49	0	2.5	19	20.9558	-1.95582	0	1
TTHERM_00378690	#N/A	8.7	5.1	19.885	21.8433	-1.95828	1	2
TTHERM_00106960	SCL1	6.1	17.1	19	21.0367	-2.03671	0	3
TTHERM_00623050	LC3B	20	20	20.1296	22.178	-2.04848	0	2
TTHERM_00037290	#N/A	0	0.7	19	21.1065	-2.10649	0	1
TTHERM_00666870	#N/A	0	1.2	19	21.1218	-2.1218	0	1
TTHERM_000802459	#N/A	0	4.5	19	21.1314	-2.13138	0	1
TTHERM_00649080	#N/A	8.8	17.6	19	21.1845	-2.18453	0	2
TTHERM_00485800	TCT1A	9.2	9.2	16.6934	19	-2.30657	1	0
TTHERM_00543590	EPK1	4.3	3.9	19	21.3984	-2.39843	2	2
TTHERM_00085300	#N/A	3.1	7.5	19	21.4085	-2.40852	0	2
TTHERM_00923120	DRH15	2.3	4.4	19	21.4239	-2.42388	1	2
TTHERM_00766530	TPD3	1.4	3.1	19	21.4368	-2.4368	0	2
TTHERM_00684770	#N/A	0	4.7	19	21.5451	-2.5451	0	0
TTHERM_01080350	#N/A	28.6	31.4	20.287	22.8461	-2.55904	0	2
TTHERM_00474970	#N/A	50.9	50.9	25.278	27.8555	-2.57752	3	7
TTHERM_01004940	#N/A	3.4	0	16.34	19	-2.66003	0	0
TTHERM_01099050	RRM53	4.6	9.3	19	21.8633	-2.86329	1	2
TTHERM_00655520	#N/A	7.8	14.5	19	21.9269	-2.92691	1	2
TTHERM_01005320	#N/A	0	8.6	19	21.9921	-2.99207	0	2
TTHERM_00225860	#N/A	0	8.9	19	22.379	-3.37896	0	2
TTHERM_01084110	#N/A	2.6	4.9	19	22.6661	-3.66607	0	2
TTHERM_00252280	#N/A	0	0.8	19	22.6881	-3.68812	0	5
TTHERM_00628709	#N/A	18.9	18.9	19	22.7249	-3.72492	2	1
TTHERM_00118710	PPI15	8.6	14.1	19	23.7082	-4.7082	1	3

## Sheet: Pamd1
Protein IDs	Protein name	Sequence coverage (%)		LFQ Intensity (log2-normalized intensity, missing values replaced with 19)		Ratio (log2-normalized Pamd1-HA/WT intensity)	MS/MS count (number of peptide spectrum matches)		Domain information (Pfam database, 2014 version)	Conjugation specific gene (Y/N)
		Pamd1	WT	Pamd1-HA	WT		Pamd1-HA	WT
TTHERM_001295283	Pamd1	44.4	0	34.5201	19	15.5201	120	0	N/A	Y
TTHERM_01207610	Mcmd1	47.6	0	33.6621	19	14.6621	83	0	MCM2/3/5 family (E value: 7.7E-10)	Y
TTHERM_00530750		57.8	19.7	31.4813	27.0773	4.40396	57	9	2-oxoacid dehydrogenases acyltransferase (E value: 8E-78)	N
TTHERM_00485740		24.8	0	27.4229	19	8.42294	12	0	N/A	N
TTHERM_00446439		7.8	0	27.3068	19	8.30678	10	0	N/A	N/A
TTHERM_00049070	CIT2	25.6	8.5	27.6082	19	8.60816	9	1	Citrate synthase (E value: 3.2E-127)	N
TTHERM_00716010		16	8.9	26.6798	19	7.67976	7	3	N/A	N
TTHERM_00442180		17.5	0	26.4319	19	7.43186	7	0	Coenzyme A transferase (E value: 1.7E-64)	N
TTHERM_00194240		21.6	2.8	26.0285	19	7.02848	7	1	N/A	N
TTHERM_00657460	RRM40	10.2	0	25.8499	19	6.84991	7	0	RNA recognition motif (E value: 4E-19)	N
TTHERM_00497940	RRM34	9.8	0	27.3171	19	8.31709	6	0	RNA recognition motif (E value: 5.9E-5)	N
TTHERM_00576920		9.3	3.3	26.3734	19	7.37338	6	1	N/A	N
TTHERM_00299820		6.6	0	26.1325	19	7.13254	6	0	N/A	N (mRNA level peaks at 0 and 2 h after mating)
TTHERM_00522810		25.8	10.2	24.7715	19	5.77148	6	1	N/A	N
TTHERM_00686100		18.3	13.7	26.0527	19	7.05269	5	3	HMGL-like,a conserved region in pyruvate carboxylase (E value: 1.8E-54)	N
TTHERM_00037640		19	3.9	25.969	19	6.96899	5	1	Mitochondrial carrier protein (E value: 6.5E-27)	N
TTHERM_00388170		13.1	2.2	25.9657	19	6.9657	5	1	N/A	N
TTHERM_00780600	MED17	10.4	1.3	25.8124	19	6.81243	5	1	N/A	N (mRNA level peaks at 2 h after mating)
TTHERM_00317470		11.7	3.8	25.805	19	6.80499	5	2	N/A	N
TTHERM_00630500	CAM1	26.8	4.7	25.6417	19	6.64166	5	1	EF-hand domain pair (E value: 2.7E-18)	N
TTHERM_00406590	BBC118	11.8	4.6	25.5956	19	6.5956	5	2	EF-hand domain pair (E value: 2.2E-11)	N
TTHERM_00773690		12.2	3.2	25.5518	19	6.55183	5	1	Adenylosuccinate synthetase (E value: 2.1E-164)	N
TTHERM_00317000	Actin-like	16.5	0	25.4623	19	6.46226	5	0	Actin (E value: 1E-95)	N (mRNA level peaks at 4 h after mating)
TTHERM_00046530		9	3.5	25.4214	19	6.42137	5	1	Protein kinase domain (E value: 3.4E-55)	N
TTHERM_00488350	COP1	6.2	1.4	25.4121	19	6.41206	5	1	Adaptin N terminal region (E value: 2.6E-72)	N
TTHERM_00577080	PGM1	8.2	0	25.3977	19	6.39774	5	0	Phosphoglucomutase/phosphomannomutase, alpha/beta/alpha domain I (E value: 1.6E-34)	N
TTHERM_00160960		16.6	0	25.392	19	6.39198	5	0	Mitochondrial 39-S ribosomal protein L47 (E value: 5.3E-22)	N
TTHERM_01055640		3.2	1.3	25.2145	19	6.21453	5	3	N/A	N
TTHERM_01123840	HIB1	12	3.8	25.0596	19	6.05957	5	1	NAD binding domain of 6-phosphogluconate dehydrogenase (E value: 5.1E-46)	N
Cut-off: Ratio ≥ 3 and MS/MS ≥ 5 in Pamd1-HA sample
TTHERM_00058590		21.5	4.7	26.6909	19	7.69086	4	1
TTHERM_00035630		14	3.1	26.4794	19	7.47936	4	1
TTHERM_01053100		19.4	10.8	26.1912	19	7.1912	4	1
TTHERM_00599980		10.6	2.9	26.11	19	7.11	4	1
TTHERM_00684770		28.6	6.2	26.0083	19	7.00834	4	1
TTHERM_00723310		16.9	8.2	25.7622	19	6.76223	4	2
TTHERM_00732890		12.7	10.6	25.7559	19	6.75593	4	2
TTHERM_00378690		12.9	3.6	25.6784	19	6.67845	4	1
TTHERM_00678220		13.5	0	25.6159	19	6.61585	4	0
TTHERM_00773720		9.8	3.8	25.5969	19	6.59688	4	1
TTHERM_00794110		12	0	25.5071	19	6.50712	4	0
TTHERM_00227770		19	10	25.4195	19	6.41947	4	2
TTHERM_00148900		5.4	0	25.3911	19	6.3911	4	0
TTHERM_00375130		11.3	3.3	25.3786	19	6.37862	4	1
TTHERM_00653970		2.8	0	25.3249	19	6.32488	4	0
TTHERM_00221020		5	3.1	25.3148	19	6.31475	4	3
TTHERM_00013480		4.4	1.9	25.1967	19	6.1967	4	1
TTHERM_00393040		5.1	2.2	25.1366	19	6.13661	4	2
TTHERM_00128320		10.6	5.2	25.1223	19	6.12234	4	1
TTHERM_00502130		10.5	3	25.0489	19	6.04889	4	1
TTHERM_00196200		12.2	4.7	25.0134	19	6.01338	4	2
TTHERM_00497920		5	1.3	25.006	19	6.00603	4	1
TTHERM_01099110		24.2	0	24.9739	19	5.97395	4	0
TTHERM_00388400		10.8	0	24.8395	19	5.83952	4	0
TTHERM_00086850		26.9	0	24.4147	19	5.41474	4	0
TTHERM_001259662		1.3	0	28.4717	19	9.4717	3	0
TTHERM_00999090		16.1	6	26.3264	19	7.32639	3	1
TTHERM_00190740		18.4	13	26.1328	19	7.13283	3	1
TTHERM_00686140		13	7.1	26.0394	19	7.0394	3	1
TTHERM_00285620		32.1	10.2	25.9653	19	6.96534	3	1
TTHERM_00392710		20.9	9.1	25.8957	19	6.89567	3	1
TTHERM_000079459		9.1	4.7	25.7279	19	6.72793	3	1
TTHERM_00044990		9.1	2.1	25.4998	19	6.49975	3	1
TTHERM_00632790		15	0	25.2743	19	6.2743	3	0
TTHERM_00494370		35.7	22.4	25.264	19	6.26399	3	1
TTHERM_00594220		12.9	0	25.2105	19	6.21052	3	0
TTHERM_00194830		4.3	1.1	25.1974	19	6.19742	3	1
TTHERM_00197740		10.7	3.8	25.1824	19	6.18242	3	1
TTHERM_01108480		14.9	5.8	25.1575	19	6.15746	3	1
TTHERM_00637450		18	0	25.0739	19	6.0739	3	0
TTHERM_00241740		32.7	12.4	24.9624	19	5.96239	3	1
TTHERM_00780530		11.5	3.1	24.949	19	5.949	3	1
TTHERM_00666560		16.5	0	24.9136	19	5.9136	3	0
TTHERM_00787250		9.4	0	24.8648	19	5.86476	3	0
TTHERM_00112550		6.4	0	24.8241	19	5.82406	3	0
TTHERM_00431330		8.6	5.5	24.7953	19	5.79531	3	2
TTHERM_000348809		13.7	2.7	24.7159	19	5.71586	3	1
TTHERM_01005320		25.8	17.2	24.6725	19	5.6725	3	1
TTHERM_00384800		6.1	2.1	24.6588	19	5.65878	3	1
TTHERM_00756450		8	1.8	24.6326	19	5.63256	3	1
TTHERM_00363210		10.9	7.2	24.593	19	5.59298	3	2
TTHERM_00641120		14.8	0	24.5921	19	5.59206	3	0
TTHERM_00941480		10.6	3.3	24.4867	19	5.48671	3	1
TTHERM_00848090		10.3	3.8	24.4809	19	5.48087	3	1
TTHERM_00143530		6.6	2.1	24.46	19	5.46001	3	1
TTHERM_00656030		0.9	0.9	24.3817	19	5.38172	3	2
TTHERM_00527200		3.6	2.6	24.3657	19	5.36573	3	2
TTHERM_00527447		23.6	5.5	24.359	19	5.35904	3	1
TTHERM_00302040		4.3	0	24.3545	19	5.35454	3	0
TTHERM_00047700		2.1	0	24.3405	19	5.34048	3	0
TTHERM_00052180		3.2	1.2	24.3293	19	5.3293	3	1
TTHERM_00137780		2.5	0.6	24.2853	19	5.28531	3	1
TTHERM_00125100		3.6	0	24.2635	19	5.26349	3	0
TTHERM_00470990		3.3	1.3	24.1992	19	5.19918	3	1
TTHERM_00266400		6.1	1.5	24.1553	19	5.1553	3	1
TTHERM_00205180		8.4	2.9	24.1498	19	5.14981	3	1
TTHERM_000999029		2.7	0.7	24.12	19	5.12005	3	1
TTHERM_00049290		4.4	2.1	24.0778	19	5.07782	3	1
TTHERM_00316050		3.1	0	24.0538	19	5.05383	3	0
TTHERM_00670660		5.4	0	24.0277	19	5.02766	3	0
TTHERM_00644600		3.6	1.4	23.9823	19	4.98233	3	1
TTHERM_00579060		5.6	3.8	23.9649	19	4.9649	3	2
TTHERM_00225870		16.1	5.4	23.8493	19	4.84929	3	2
TTHERM_00621289		3.3	3.2	23.7103	19	4.7103	3	2
TTHERM_00471470		6.2	3.7	23.5217	19	4.52169	3	1
TTHERM_00691880		4	1.5	23.1816	19	4.18156	3	1
TTHERM_00827050		2.4	1.1	26.6502	19	7.6502	2	1
TTHERM_000666223		45.3	20.3	25.6962	19	6.6962	2	1
TTHERM_00590240		9.5	5.3	25.2928	19	6.29278	2	1
TTHERM_00658950		15.2	8.9	25.2529	19	6.25292	2	1
TTHERM_00161050		6.5	5.7	25.1136	19	6.11362	2	2
TTHERM_00895580		9.9	2	25.0875	19	6.08748	2	1
TTHERM_00079900		10.1	4.8	25.0323	19	6.03225	2	1
TTHERM_00601860		18.4	9.6	25.0194	19	6.01941	2	1
TTHERM_00623050		20	10	25.014	19	6.01397	2	1
TTHERM_00347920		9.4	2.2	24.9717	19	5.97172	2	1
TTHERM_00077450		12.9	4	24.9581	19	5.9581	2	1
TTHERM_01093500		33.1	23.2	24.9367	19	5.93666	2	2
TTHERM_00444220		18.8	11.4	24.9108	19	5.91077	2	1
TTHERM_00736470		3.4	1.6	24.8893	19	5.88934	2	1
TTHERM_00343520		6	3.2	24.854	19	5.854	2	1
TTHERM_00582070		5	2	24.7974	19	5.79739	2	1
TTHERM_00455630		8	7.2	24.785	19	5.78502	2	1
TTHERM_01002720		12.7	8.3	24.698	19	5.698	2	1
TTHERM_00684540		3.8	1.1	24.6913	19	5.69131	2	1
TTHERM_01043060		9.5	5.2	24.6649	19	5.66492	2	1
TTHERM_00773610		12.6	7.9	24.5952	19	5.5952	2	2
TTHERM_00826900		3.5	1.9	24.5737	19	5.57375	2	1
TTHERM_00522160		11.6	6	24.5565	19	5.55649	2	1
TTHERM_00227880		6.9	3.3	24.5123	19	5.51232	2	1
TTHERM_00790590		7.3	3.6	24.4741	19	5.47407	2	1
TTHERM_00011440		4.5	1.2	24.461	19	5.46095	2	1
TTHERM_01084370		5.1	2	24.4497	19	5.44973	2	1
TTHERM_00414440		1.7	0.9	24.447	19	5.44695	2	1
TTHERM_00585340		2.2	0.8	24.437	19	5.43702	2	1
TTHERM_00214830		1.9	1	24.4174	19	5.41738	2	1
TTHERM_00326790		5.4	2.1	24.3828	19	5.38284	2	1
TTHERM_001151551		31.4	9.3	24.3693	19	5.36933	2	1
TTHERM_00475310		5.1	1.8	24.3591	19	5.35911	2	1
TTHERM_00659070		22.3	10.7	24.3493	19	5.34929	2	1
TTHERM_00584840		2.8	3.1	24.3164	19	5.31638	2	1
TTHERM_00971790		3.1	1.7	24.2958	19	5.29579	2	1
TTHERM_01205300		3.2	5.2	24.2475	19	5.2475	2	3
TTHERM_00549610		18.1	18.1	24.1973	19	5.19731	2	2
TTHERM_00467500		7.2	5.5	24.1839	19	5.18389	2	1
TTHERM_00248430		10.9	3.9	24.1251	19	5.1251	2	1
TTHERM_00047280		11.2	6.4	24.0608	19	5.06077	2	1
TTHERM_00780500		7.7	6.8	23.9825	19	4.98251	2	2
TTHERM_00152050		5.4	4.8	23.9816	19	4.98163	2	2
TTHERM_000161539		4.7	2.7	23.9732	19	4.97325	2	1
TTHERM_01194820		4.6	2.4	23.9232	19	4.92316	2	1
TTHERM_00079320		17.1	7	23.9226	19	4.92262	2	1
TTHERM_00357080		10.5	6.4	23.9195	19	4.91953	2	1
TTHERM_00522240		9	5.6	23.8847	19	4.88474	2	2
TTHERM_00773480		3.9	2.3	23.7421	19	4.74212	2	1
TTHERM_00444420		3.9	2.3	23.7307	19	4.73066	2	1
TTHERM_00641150		5.3	2.9	23.681	19	4.681	2	1
TTHERM_000372529		4.8	2.7	23.6489	19	4.64889	2	1
TTHERM_00766450		6.4	2.8	23.6481	19	4.64812	2	1
TTHERM_00355330		1.9	0.7	23.6103	19	4.61032	2	1
TTHERM_00697420		10.3	6.8	23.494	19	4.49399	2	1
TTHERM_00490630		6.1	3.4	23.2565	19	4.25652	2	1
TTHERM_01002890		5.6	2.5	23.2053	19	4.20526	2	1
TTHERM_00824040		1.1	0.5	23.178	19	4.17804	2	1
TTHERM_00290990		20	9.6	23.0975	19	4.0975	2	1
TTHERM_00444320		3.1	1.7	23.0514	19	4.05142	2	1
TTHERM_000922939		7.4	3.3	23.0007	19	4.00074	2	1
TTHERM_01053030		1.6	0.9	22.8035	19	3.80353	2	1
TTHERM_00189450		6.8	3.9	22.8014	19	3.80138	2	1
TTHERM_00077210		8.6	4.7	22.4404	19	3.44043	2	1
TTHERM_00440370		10.2	0	24.212	19	5.21201	1	0
TTHERM_000439359		3.5	1.9	23.9725	19	4.97255	1	0
TTHERM_00486790		6.5	2.8	23.7036	19	4.70356	1	0
TTHERM_00105410		5.4	0	23.6717	19	4.67174	1	0
TTHERM_00989470		1	0	23.4358	19	4.43581	1	0
TTHERM_00760400		2.9	0	23.3516	19	4.35165	1	0
TTHERM_00142330		7.9	4.2	23.2621	19	4.26213	1	0
TTHERM_00046970		11.2	0	22.8453	19	3.84525	1	0
TTHERM_00492990		2.2	0	22.5401	19	3.54009	1	0
TTHERM_00016270		7.3	6.1	23.4134	19	4.41338	0	1
TTHERM_00626980		18.4	14.6	22.3427	19	3.34272	0	1
TTHERM_01107480		6.1	2.7	21.9389	19	2.93891	2	1
TTHERM_00392720		22.2	5.1	26.7478	23.8187	2.92908	10	2
TTHERM_00085300		7.5	7.5	28.0061	25.3255	2.68064	2	2
TTHERM_00016360		15.4	3.9	26.9576	25.0943	1.86325	8	2
TTHERM_00979780		42.8	9	28.6536	26.8377	1.81589	10	3
TTHERM_00325580		36	14.4	26.7131	24.916	1.79704	10	4
TTHERM_00193230		33.1	26.6	30.4701	28.755	1.71511	26	14
TTHERM_00725999		5	5	26.922	25.2821	1.63989	4	2
TTHERM_00463420		20.6	7.6	27.8987	26.3368	1.56188	15	5
TTHERM_00338330		39.2	27.8	27.4387	25.9868	1.45184	9	4
TTHERM_000784559		26.7	21.2	28.8597	27.4654	1.39433	10	5
TTHERM_00695650		19.8	5.1	26.1121	24.76	1.35207	8	2
TTHERM_00257230		33.8	26.1	28.0348	26.7348	1.30001	13	8
TTHERM_00497380		35.5	13	27.5082	26.2133	1.29492	14	5
TTHERM_00471040		27.8	17	29.6476	28.3529	1.29477	27	16
TTHERM_00725990		13.1	7.7	27.4811	26.2069	1.27419	6	3
TTHERM_00660330		18.3	5.9	26.7491	25.5517	1.19738	6	3
TTHERM_01141570		27.4	14.1	27.0247	25.8649	1.15984	9	5
TTHERM_00147510		28.3	11.5	26.4998	25.3429	1.15692	9	4
TTHERM_00499440		57	54	30.6035	29.4728	1.1307	36	25
TTHERM_00138610		28.5	26.7	33.3724	32.2435	1.12895	150	98
TTHERM_00191800		20	9	27.48	26.3701	1.10993	14	5
TTHERM_00394670		39.6	25.1	28.5392	27.4443	1.09489	15	9
TTHERM_00105330		33.8	44.1	29.1856	28.117	1.06864	5	6
TTHERM_00160770		33.6	24.4	27.3324	26.2742	1.05822	5	5
TTHERM_00864870		26.7	20.4	28.4206	27.3734	1.04726	13	11
TTHERM_00785860		26.2	18.4	26.9325	25.907	1.02543	9	3
TTHERM_000481318		14.5	5.1	26.9885	25.986	1.00243	4	2
TTHERM_01299660		28.6	18.5	26.1701	25.1683	1.00187	5	3
TTHERM_00047490		36.8	18.8	28.198	27.1991	0.998877	12	4
TTHERM_00585170		36.6	29.3	30.7185	29.7252	0.993273	26	15
TTHERM_00535150		56.2	43	26.568	25.5987	0.969267	5	4
TTHERM_00929450		36.4	17.4	27.5287	26.5923	0.936304	13	5
TTHERM_00338320		21.6	27.6	26.8443	25.9103	0.934025	3	3
TTHERM_01043090		59.3	59.3	28.8577	27.9293	0.928459	6	7
TTHERM_00051840		58.4	43.3	30.0833	29.1563	0.927052	23	15
TTHERM_000160999		47.7	35.8	27.8872	26.9606	0.92664	6	5
TTHERM_00535260		34.7	31.5	27.7645	26.8424	0.922102	14	10
TTHERM_00971800		60.2	46.1	29.8739	28.9686	0.905312	29	18
TTHERM_00105430		13.8	13.8	25.5765	24.6808	0.895683	2	3
TTHERM_00295340		44.3	41.2	30.8027	29.9109	0.891853	36	25
TTHERM_00161060		50.8	44.4	30.3092	29.4198	0.889402	15	10
TTHERM_00317230		38.2	32.6	27.6902	26.8033	0.886902	9	4
TTHERM_00837950		48.6	48.6	26.3498	25.4693	0.880493	5	4
TTHERM_00283850		57.1	53	29.1226	28.2491	0.873507	15	11
TTHERM_01005220		16.6	6	26.673	25.8034	0.869598	10	3
TTHERM_00463290		43.8	34	29.9045	29.0384	0.866156	31	22
TTHERM_000859349		31.1	22.6	28.3553	27.493	0.862267	12	7
TTHERM_00216010		66	64.3	30.2783	29.4205	0.857809	23	18
TTHERM_00075670		54.4	46.6	28.9893	28.1358	0.853443	9	6
TTHERM_00753300		16.6	14	27.8894	27.0376	0.851786	13	7
TTHERM_00837920		36.9	36.9	28.5538	27.7182	0.835638	5	3
TTHERM_00118710		27.6	20.9	27.7288	26.898	0.830797	5	3
TTHERM_00444670		8.3	5	25.8845	25.0552	0.829273	5	3
TTHERM_00377330		51.4	42.4	30.8207	29.9929	0.827753	34	25
TTHERM_00812780		40.4	40.4	26.9851	26.1646	0.82056	4	3
TTHERM_00499420		52.6	44.9	32.9611	32.1534	0.807735	81	55
TTHERM_000128319		45.2	35.6	32.4964	31.6965	0.799929	120	74
TTHERM_00836690		22.8	12.2	27.0238	26.2288	0.794983	11	5
TTHERM_00705050		16.1	8.4	24.9957	24.204	0.791712	4	2
TTHERM_00825080		28.1	16.3	27.5272	26.742	0.785151	10	5
TTHERM_00571650		61.2	57.8	30.4714	29.6942	0.777254	27	17
TTHERM_00663830		14.3	8.2	26.5736	25.8038	0.76981	10	5
TTHERM_00024480		1.3	1.3	19.765	19	0.765034	0	1
TTHERM_00043870		43.6	28.7	28.5894	27.8252	0.764214	19	12
TTHERM_00151470		13.3	10.4	26.6508	25.8903	0.760433	6	4
TTHERM_01002870		66.4	64.8	35.3292	34.5756	0.753616	80	79
TTHERM_00571860		18.3	6.6	26.3317	25.5784	0.753347	8	3
TTHERM_00317440		38.3	32.1	28.7352	27.9855	0.749689	16	13
TTHERM_00474970		60.2	60.2	29.858	29.1098	0.748119	8	8
TTHERM_00006420		8.9	3.5	26.356	25.6129	0.743048	6	3
TTHERM_00055990		43.9	51.6	29.7434	29.0016	0.741812	21	18
TTHERM_00628709		18.9	18.9	26.2142	25.5	0.714191	2	2
TTHERM_00029960		33.9	33.9	28.7368	28.0267	0.710129	15	12
TTHERM_01345770		47.2	38.2	30.1305	29.4224	0.708126	44	32
TTHERM_00196310		29.8	7	26.0838	25.3782	0.70557	5	2
TTHERM_01308050		10.9	4.3	25.2621	24.5706	0.6915	4	1
TTHERM_00411520		4	13.6	23.4985	22.8094	0.689152	2	3
TTHERM_00151980		4.1	2.8	25.2925	24.6098	0.682684	4	2
TTHERM_00688300		11.5	4.1	26.2996	25.6173	0.68232	8	3
TTHERM_00383610		28	22.5	28.0743	27.3942	0.680094	18	13
TTHERM_00299840		22	15.5	27.444	26.7655	0.678482	10	7
TTHERM_00429890		27	19.2	28.2182	27.5445	0.673662	12	8
TTHERM_00558270		24.8	9.2	26.0717	25.4062	0.665567	5	2
TTHERM_00068140		42.6	25.5	27.3821	26.7169	0.665262	10	5
TTHERM_01113100		66.2	66.2	32.2354	31.5703	0.665083	49	30
TTHERM_00031660		15.8	16	25.7025	25.0417	0.66078	5	3
TTHERM_00852930		12.2	12.2	24.7924	24.1324	0.660015	3	3
TTHERM_00079270		21.6	18.7	26.9126	26.2578	0.654858	6	5
TTHERM_00185230		37.9	37.9	28.0784	27.4252	0.653233	9	9
TTHERM_00877050		14.3	7.1	23.3344	22.6824	0.65206	3	2
TTHERM_00486680		33.2	25.2	27.5636	26.913	0.650654	14	8
TTHERM_00051730		45.6	40.2	31.7825	31.1338	0.648643	50	42
TTHERM_01035650		37.3	30.6	26.0554	25.4111	0.6443	4	4
TTHERM_01128560		59.3	59.3	30.8362	30.2007	0.635508	19	12
TTHERM_00637490		8.6	6.1	26.3969	25.7616	0.635344	7	4
TTHERM_01106040		24.8	17.6	26.5498	25.9226	0.627178	5	4
TTHERM_00149630		16.3	16.3	27.6942	27.0702	0.623985	4	4
TTHERM_01004930		26.8	17	26.3993	25.7774	0.621962	8	4
TTHERM_00028740		65.9	65.9	31.0706	30.4514	0.619207	21	18
TTHERM_00636970		74.4	74.1	31.6747	31.058	0.616707	40	25
TTHERM_01048110		14.3	10.5	25.4492	24.8363	0.612818	4	3
TTHERM_00046250		6.8	3.4	25.7937	25.1815	0.612228	4	3
TTHERM_00046480		31.7	29.5	27.5073	26.8952	0.612101	11	8
TTHERM_00243730		5.1	3	24.4515	23.8432	0.608324	4	2
TTHERM_00890150		35.1	18.9	27.5355	26.9278	0.607647	9	4
TTHERM_00433470		38.5	28.9	28.2646	27.6576	0.606985	15	11
TTHERM_00068170		37.6	23.9	28.9702	28.3672	0.602989	9	6
TTHERM_00074320		14.1	11.4	27.861	27.2592	0.601837	13	8
TTHERM_00420030		44	30.6	28.5435	27.9466	0.596828	21	17
TTHERM_00660180		32.2	37.1	28.6792	28.0827	0.596537	7	8
TTHERM_00492510		32	24.5	26.0945	25.5035	0.590994	3	3
TTHERM_01151500		60.5	66.3	31.0139	30.4263	0.587526	26	24
TTHERM_00410270		36.6	43.9	28.3563	27.7694	0.586895	12	12
TTHERM_00421020		19.3	16.9	28.6851	28.1028	0.582325	16	10
TTHERM_00105450		20.1	11.1	25.4179	24.8367	0.581184	7	4
TTHERM_00420939		34.2	29.3	27.8379	27.2575	0.58046	14	7
TTHERM_00532090		24.2	14.6	26.3393	25.7653	0.574078	7	4
TTHERM_00581990		58.1	55.7	29.4791	28.9092	0.569937	17	13
TTHERM_00237520		5.1	6.8	23.6675	23.0977	0.569836	3	4
TTHERM_00297140		38.3	38.3	29.0826	28.5159	0.566629	9	7
TTHERM_00151210		20.7	14.4	27.9872	27.4211	0.566082	10	9
TTHERM_00992730		14.5	14.5	28.891	28.3253	0.56566	21	16
TTHERM_00444570		14.4	12.9	27.5643	26.9988	0.565504	14	9
TTHERM_01014570		18.7	14.8	26.7615	26.202	0.559504	6	5
TTHERM_01013190		5.1	3.3	26.0644	25.5054	0.559046	3	2
TTHERM_01005260		35	37.6	28.6533	28.096	0.55731	10	12
TTHERM_00969600		9.5	5.1	25.7161	25.1598	0.556328	5	3
TTHERM_01049200		50.9	44.7	29.383	28.8339	0.549154	31	24
TTHERM_00388200		34.6	30.2	28.6464	28.1048	0.541586	21	18
TTHERM_00706300		31.7	32.6	30.4964	29.9571	0.539263	19	17
TTHERM_01513260		51.6	52.3	31.2759	30.7413	0.534607	39	31
TTHERM_00577240		45.1	32.6	30.2253	29.6963	0.529011	20	16
TTHERM_00444510		35.7	35.7	28.1945	27.6665	0.527912	9	7
TTHERM_00998940		26.9	26.9	29.2924	28.7661	0.526268	8	6
TTHERM_00525150		27.5	23.8	28.3503	27.8251	0.525255	13	11
TTHERM_00488340		19.9	14	27.8416	27.3169	0.524668	5	4
TTHERM_00290670		24.8	18.9	26.6687	26.1501	0.518597	8	6
TTHERM_00666180		53.1	51.9	31.9227	31.4054	0.517288	47	40
TTHERM_00170320		9.2	3.9	25.3201	24.8037	0.516443	5	2
TTHERM_00992760		52.5	40	29.9468	29.4317	0.515171	14	12
TTHERM_00446280		68.3	38.5	28.3188	27.808	0.510744	10	6
TTHERM_00016060		37.3	28.1	28.239	27.7359	0.503057	10	8
TTHERM_00275750		35.6	26.9	27.593	27.0921	0.500845	8	6
TTHERM_00690030		5.2	3.7	26.6132	26.1146	0.498581	4	3
TTHERM_00686220		50.3	44.8	30.2988	29.8055	0.493261	15	15
TTHERM_00402120		27.1	24.1	26.9395	26.4488	0.490751	9	7
TTHERM_00454080		61.5	68.5	30.4156	29.9269	0.488674	14	11
TTHERM_00697490		59.5	65.9	30.4316	29.9431	0.488539	14	18
TTHERM_00581610		8.1	4.5	25.9721	25.4918	0.480303	5	3
TTHERM_00227270		54.2	45.8	30.0965	29.6166	0.47986	11	9
TTHERM_00170520		15.1	13.5	26.035	25.5594	0.475653	4	4
TTHERM_00825190		22	13.3	27.0605	26.5868	0.473766	13	8
TTHERM_00463490		6.1	16.2	27.1893	26.7248	0.46452	2	4
TTHERM_00535430		4	6.5	25.0589	24.5974	0.461456	2	2
TTHERM_00780960		30.6	30.6	30.0189	29.5629	0.455971	14	13
TTHERM_00704010		5.9	5.9	25.3518	24.8966	0.45528	2	1
TTHERM_00502380		22	15.2	26.434	25.9792	0.454792	7	6
TTHERM_00558300		19.4	11.8	25.8141	25.365	0.449152	6	2
TTHERM_00196570		14.1	10.9	27.6366	27.1898	0.446844	8	7
TTHERM_00046920		39.6	37	29.6664	29.2216	0.444832	24	26
TTHERM_00558120		10.9	10.9	24.9449	24.5	0.444826	2	2
TTHERM_00773340		54.5	56.5	30.8826	30.4393	0.443298	26	23
TTHERM_00133740		2.8	2.8	25.1023	24.6599	0.442331	4	4
TTHERM_00686150		12.7	12.7	27.5778	27.1357	0.442055	3	3
TTHERM_00189080		9	6.3	25.0187	24.5808	0.437895	3	2
TTHERM_00143660		11	11	28.6788	28.2413	0.437515	3	3
TTHERM_00616050		37.3	35.2	29.066	28.6292	0.436815	19	15
TTHERM_000131239		42.6	35.7	28.4447	28.0093	0.435318	10	9
TTHERM_00531860		13.5	7.9	24.5093	24.0769	0.432381	4	1
TTHERM_00494880		14.7	9.6	28.108	27.6768	0.431236	13	7
TTHERM_00124060		16.1	11.2	26.2689	25.8377	0.431232	5	2
TTHERM_01129660		38.5	38.5	29.1431	28.7168	0.426266	7	7
TTHERM_00101330		47.3	51.4	28.8075	28.3817	0.425764	25	21
TTHERM_00252280		20.4	15.5	31.2683	30.8439	0.42444	129	92
TTHERM_00602860		16.7	10.8	25.1726	24.7491	0.423517	3	2
TTHERM_00666640		44.6	44.6	30.5103	30.0893	0.421024	19	17
TTHERM_00628710		28.7	24.6	26.8967	26.4768	0.419865	5	6
TTHERM_00486480		10.9	20.4	25.8743	25.455	0.419235	4	7
TTHERM_00242260		45.5	49.6	31.5182	31.1021	0.416054	51	40
TTHERM_00437600		10.6	11.5	26.4022	25.9862	0.415958	5	4
TTHERM_00156700		18.4	8.5	25.6469	25.2321	0.414753	4	2
TTHERM_00134940		26.7	35.3	29.5813	29.1669	0.414463	10	10
TTHERM_01345800		30.1	21.9	26.693	26.2785	0.414444	9	6
TTHERM_00079610		45.9	43.1	30.3167	29.9028	0.413851	13	11
TTHERM_00529790		41.3	28.4	29.2319	28.8183	0.413572	26	16
TTHERM_00053800		17.8	14.2	27.673	27.2637	0.409296	13	8
TTHERM_00388440		20.1	15.3	26.636	26.2279	0.408148	6	5
TTHERM_00114360		40.1	35.6	28.3027	27.8947	0.408041	15	12
TTHERM_00476820		43.6	42.5	29.1897	28.7827	0.407072	25	18
TTHERM_00136120		56	50.3	30.4693	30.0651	0.404177	22	15
TTHERM_00997780		8.1	4.8	26.1613	25.7679	0.393362	7	3
TTHERM_01386050		59	59	30.5969	30.2057	0.391191	34	24
TTHERM_000530149		12.6	8.3	25.3624	24.972	0.390333	3	2
TTHERM_00582140		2.3	2.3	25.1085	24.7182	0.390272	2	2
TTHERM_00530350		13.8	12.9	27.6556	27.2654	0.390255	15	13
TTHERM_00633150		33	22.9	27.8201	27.4367	0.383324	5	4
TTHERM_00721150		47.7	50.6	30.7449	30.3619	0.382952	28	28
TTHERM_000929569		10.9	3.7	25.5732	25.1904	0.38282	4	2
TTHERM_00657270		13.6	5	26.42	26.0374	0.382603	9	3
TTHERM_00564280		8.1	11.5	25.2291	24.847	0.382084	3	3
TTHERM_00085220		24.9	22.3	26.6468	26.2654	0.381355	8	8
TTHERM_00079540		14.1	6.5	25.886	25.505	0.380941	5	2
TTHERM_00829380		55.2	55.2	29.8921	29.5118	0.38028	13	13
TTHERM_00037470		31.8	25.1	28.643	28.2639	0.37911	22	19
TTHERM_00492850		7.2	4.4	26.1033	25.7263	0.376926	7	4
TTHERM_00487140		34.8	26.6	30.3657	29.9905	0.375168	8	6
TTHERM_00379000		63.4	58.6	30.9538	30.581	0.372793	64	53
TTHERM_00716240		57.2	54.2	30.6356	30.263	0.372513	16	12
TTHERM_00484731		24.8	19.5	28.4788	28.1097	0.369164	10	7
TTHERM_01339580		27.6	25.2	27.5394	27.1726	0.366772	9	9
TTHERM_00194650		10.8	3.9	26.0215	25.6555	0.366001	8	3
TTHERM_00312320		19.2	16.2	28.681	28.3174	0.363581	25	18
TTHERM_00138150		51.1	48	30.7126	30.3506	0.36202	33	25
TTHERM_01207660		16.9	6.5	27.0879	26.7323	0.355564	12	4
TTHERM_00059190		14.5	11.4	27.3724	27.0197	0.35277	11	8
TTHERM_00727630		63.2	59.9	32.2346	31.8835	0.351006	47	37
TTHERM_01151600		45.7	45.7	30.3009	29.9525	0.348398	16	16
TTHERM_01057750		42.6	38.4	28.5014	28.1547	0.346771	16	15
TTHERM_00158520		34.8	33.9	29.7452	29.3991	0.346088	29	27
TTHERM_00038880		66	66	32.1413	31.7954	0.345959	31	30
TTHERM_00579270		32.9	32.9	27.4249	27.0803	0.344645	3	3
TTHERM_00923120		40.7	38.4	29.4167	29.0722	0.3445	23	23
TTHERM_00312800		19.4	10	25.5973	25.2531	0.344139	5	2
TTHERM_00339620		12.7	12.7	28.7445	28.4004	0.344015	11	7
TTHERM_00382350		40.7	54.1	28.5857	28.2418	0.343931	13	15
TTHERM_00047480		57.7	55.1	32.087	31.7432	0.343838	36	29
TTHERM_00666540		43.9	38.9	29.2026	28.8596	0.343052	10	9
TTHERM_000802459		15.8	15.8	26.087	25.7442	0.342825	5	3
TTHERM_00497880		43.2	34.5	29.0296	28.6896	0.340015	22	16
TTHERM_00558490		10.4	9.3	26.5866	26.2466	0.339989	8	5
TTHERM_01142730		75.5	70.2	31.0729	30.7331	0.339794	19	19
TTHERM_00196370		37.5	26	28.7692	28.4312	0.33795	18	12
TTHERM_00653950		9.5	9.5	25.0636	24.7257	0.337938	2	2
TTHERM_00859260		28.4	32.9	27.4837	27.1458	0.33791	7	7
TTHERM_00334360		39.6	32	27.8871	27.5497	0.337368	12	10
TTHERM_00540330		51.7	52.8	31.3493	31.0127	0.336596	60	48
TTHERM_00637010		18.7	8.9	27.7903	27.454	0.336262	22	10
TTHERM_00476670		63.7	64.7	30.4077	30.0718	0.335947	22	21
TTHERM_00522630		46.1	52.7	29.6549	29.3206	0.334213	19	15
TTHERM_01394370		6.2	10.3	26.0248	25.6913	0.333485	3	5
TTHERM_00941400		46.9	29	27.5081	27.1763	0.331825	12	9
TTHERM_00823670		56.1	60	30.5919	30.2608	0.331116	20	16
TTHERM_00426240		54	48.9	26.8521	26.5236	0.328508	9	6
TTHERM_00471090		51.8	47.2	32.2834	31.9549	0.328423	36	27
TTHERM_00523000		20.7	15.5	27.7918	27.4671	0.324772	13	10
TTHERM_00729040		16	16	25.7159	25.3931	0.322733	3	4
TTHERM_01031040		2.2	2.2	23.9731	23.6528	0.320242	2	2
TTHERM_00526449		69.3	69.3	33.6013	33.2843	0.317039	73	56
TTHERM_00534010		26.1	9.7	25.8406	25.5242	0.316422	6	2
TTHERM_00070980		38.7	35.3	30.5728	30.2572	0.315596	32	22
TTHERM_00120880		29.2	29.2	25.9173	25.6069	0.310398	5	5
TTHERM_00318820		19.2	12.9	27.0209	26.7114	0.309586	8	5
TTHERM_01002860		63.8	63.2	36.2387	35.9317	0.307056	123	103
TTHERM_00224580		19.9	14.1	28.0368	27.7313	0.305492	20	15
TTHERM_00578640		54.9	54.9	29.7704	29.4665	0.30397	24	24
TTHERM_00105110		46.8	48.3	32.0762	31.7728	0.303377	60	55
TTHERM_00193640		5.7	6	25.4394	25.1368	0.30266	6	5
TTHERM_00941510		6.6	5.4	26.2083	25.908	0.300264	6	4
TTHERM_00221120		62.6	61.6	36.0107	35.7114	0.299328	188	158
TTHERM_00535740		28.9	21.7	26.1841	25.8858	0.298275	7	6
TTHERM_00578940		26.2	23.9	27.1954	26.8997	0.295694	12	10
TTHERM_01084200		11.9	4.4	25.7833	25.4878	0.295565	6	2
TTHERM_00069210		25	23.3	26.7473	26.4524	0.294872	5	4
TTHERM_00821880		17	13.7	25.9912	25.6966	0.294579	4	3
TTHERM_00343440		23.6	21	28.9441	28.6507	0.293453	8	7
TTHERM_00760460		18.4	18.1	29.1631	28.8703	0.292788	37	34
TTHERM_00765300		43.7	43.7	31.2488	30.957	0.291826	24	26
TTHERM_00194570		34.7	35.6	30.4821	30.1915	0.290575	33	29
TTHERM_00220990		18.5	10.7	26.0909	25.8051	0.285765	7	4
TTHERM_00023990		25.8	17.5	30.0062	29.7205	0.28573	11	10
TTHERM_00189060		29.2	29.2	27.5584	27.2731	0.285336	9	8
TTHERM_00050590		38.2	31.9	28.0928	27.8078	0.284962	17	15
TTHERM_00294610		9.6	9.6	25.1063	24.8214	0.284903	3	3
TTHERM_01123950		19.9	19.9	25.7723	25.4875	0.284832	2	3
TTHERM_00048810		34.4	31.1	28.5699	28.2854	0.284519	10	6
TTHERM_00238830		39.9	30.5	27.6689	27.3872	0.281693	13	11
TTHERM_00502250		8.5	15.2	23.8863	23.6052	0.281086	2	1
TTHERM_00301740		70.4	70	29.0881	28.8104	0.277746	21	18
TTHERM_00586710		44.2	43.4	30.1383	29.8625	0.275826	30	28
TTHERM_00786930		49.7	31.4	28.0198	27.745	0.274797	17	11
TTHERM_001166292		12.8	7.8	25.3653	25.0923	0.273043	6	3
TTHERM_00522490		26.2	26.2	27.3977	27.1252	0.272465	4	4
TTHERM_00188450		17.2	11.9	25.9529	25.6807	0.272238	6	4
TTHERM_00333210		59.3	57.1	31.5552	31.2834	0.271729	41	32
TTHERM_00375010		35	31.4	28.9706	28.699	0.271572	22	21
TTHERM_00469380		46.8	43.5	29.9736	29.7025	0.271158	23	19
TTHERM_00636980		21.2	18.6	29.3214	29.0517	0.269716	14	8
TTHERM_00477020		15.8	27.2	26.3828	26.1142	0.268682	3	3
TTHERM_00614859		16.4	9.2	25.3381	25.0695	0.268656	3	2
TTHERM_00313080		57.7	55.2	31.031	30.7629	0.268171	32	26
TTHERM_00318570		21.9	18.1	28.1791	27.9164	0.262674	9	7
TTHERM_00624730		24.9	11.7	25.8804	25.6207	0.259726	4	4
TTHERM_00616340		24.3	12.8	27.0652	26.8061	0.259054	13	7
TTHERM_00140920		27.3	27.3	25.5958	25.3376	0.258171	3	3
TTHERM_00925320		1	0.4	25.4072	25.1494	0.257753	6	3
TTHERM_00590030		53.5	51.7	31.4223	31.1652	0.257132	39	35
TTHERM_00196650		37.9	36.9	29.7829	29.5259	0.257071	27	26
TTHERM_00347970		11.8	10.6	26.6246	26.3697	0.254927	8	6
TTHERM_00925340		14.5	12.2	25.9747	25.7221	0.252541	7	5
TTHERM_00023980		40.4	34.2	27.5889	27.3411	0.247793	8	6
TTHERM_000339809		45.4	38.3	29.1656	28.9184	0.24719	7	5
TTHERM_00227210		53.6	39.7	28.0481	27.8009	0.247173	10	8
TTHERM_00831570		28.2	26.6	25.6095	25.3624	0.247139	4	3
TTHERM_00194260		10.9	10.2	26.157	25.9122	0.244848	6	6
TTHERM_00600480		28.2	24.9	28.3627	28.1194	0.243275	13	11
TTHERM_00013760		6.5	4.4	25.6447	25.4031	0.241577	5	3
TTHERM_00726300		4.1	5.4	25.3426	25.1016	0.24098	4	4
TTHERM_00487090		47.2	47.2	30.16	29.921	0.239063	20	18
TTHERM_00355160		16.2	8.5	25.761	25.5226	0.238367	8	4
TTHERM_00523059		35.9	35.3	26.8617	26.6235	0.238194	10	7
TTHERM_00138170		11.9	10.5	25.1562	24.9182	0.238026	3	2
TTHERM_00370760		58.9	50.4	32.1853	31.948	0.237305	66	50
TTHERM_00455140		9	10.2	26.1348	25.8998	0.234968	7	7
TTHERM_01001570		30.7	27.6	28.5235	28.2904	0.233145	12	10
TTHERM_000688599		59.8	53.8	28.3301	28.0977	0.232418	11	9
TTHERM_00497500		17.7	25.7	27.0141	26.7822	0.231951	4	5
TTHERM_00051700		9.7	8	26.8682	26.6374	0.230797	7	4
TTHERM_00268070		4.8	2.7	24.8844	24.6545	0.229843	4	2
TTHERM_000088159		30	39.7	27.4428	27.2134	0.229408	8	8
TTHERM_00091620		13.7	10.9	29.2522	29.0237	0.228542	35	27
TTHERM_00585260		30.2	30	26.5459	26.3183	0.227596	13	10
TTHERM_00194800		34.9	35.6	28.281	28.0552	0.225832	15	13
TTHERM_01146030		60.6	54.9	31.5407	31.3155	0.225113	44	36
TTHERM_00160810		64	63.8	34.4856	34.2608	0.224754	110	92
TTHERM_00079160		9.5	6.7	25.922	25.6983	0.223778	6	3
TTHERM_00526450		30	16.2	26.2748	26.0512	0.223581	4	3
TTHERM_00446090		25.5	25.5	27.7273	27.5046	0.222738	11	11
TTHERM_00736480		41.5	36.9	31.9499	31.7274	0.222427	29	20
TTHERM_01109770		60.5	55.4	31.0314	30.809	0.22237	16	16
TTHERM_000312879		16.1	13.3	27.6996	27.4784	0.221235	15	11
TTHERM_00842650		60.2	49.3	29.9234	29.7032	0.220201	25	21
TTHERM_00066950		28.1	28.1	29.3506	29.1306	0.219954	16	15
TTHERM_00723550		25.5	14.4	26.6396	26.422	0.217623	7	4
TTHERM_00101150		10.1	9.7	26.3763	26.1592	0.217079	5	4
TTHERM_000584709		24.3	24.3	28.9725	28.7578	0.21463	16	15
TTHERM_00766530		25	25.2	27.276	27.0614	0.214586	12	12
TTHERM_00469100		33.3	31.5	27.245	27.0308	0.214237	10	10
TTHERM_000812918		10.5	6.8	24.3211	24.1078	0.213324	3	2
TTHERM_00550700		12.5	6.8	27.2585	27.0462	0.21229	11	7
TTHERM_00339880		8.7	12.6	25.5922	25.3803	0.211874	4	4
TTHERM_00467660		59.1	54.4	32.3926	32.1827	0.209888	25	21
TTHERM_00131110		67.1	71.6	31.3122	31.103	0.209251	22	19
TTHERM_01126410		23.2	14.5	26.5353	26.3274	0.207865	8	5
TTHERM_01053000		31.2	27	28.7024	28.4947	0.207743	9	8
TTHERM_00527090		2.2	1.6	24.796	24.589	0.207022	3	2
TTHERM_00039210		7.8	6.5	25.35	25.1434	0.206562	5	4
TTHERM_01345760		38.8	38.8	27.4331	27.2272	0.205887	7	6
TTHERM_00938820		61	59.9	31.9041	31.6994	0.204737	86	77
TTHERM_01055410		6.8	3.6	24.6894	24.4855	0.203848	4	2
TTHERM_00157800		17.1	14.8	26.0837	25.8801	0.203571	6	4
TTHERM_01289110		35.3	40.7	28.7568	28.5535	0.203276	13	13
TTHERM_00171850		43.3	42	32.0089	31.8059	0.202984	56	50
TTHERM_00323030		26.3	20	27.9811	27.7791	0.20208	12	9
TTHERM_00633360		36.9	36.9	27.3104	27.1085	0.201937	7	5
TTHERM_00131180		8.9	9.3	26.4214	26.2199	0.201527	7	7
TTHERM_00584930		13.4	8.2	25.2822	25.0816	0.200571	7	3
TTHERM_00221140		22.1	24.2	28.9333	28.7348	0.198494	21	21
TTHERM_00146220		14.7	7.8	24.6239	24.4258	0.198092	3	2
TTHERM_00300410		6	6	24.9616	24.7639	0.197744	2	2
TTHERM_00266390		60.4	60.4	29.9998	29.803	0.196844	21	18
TTHERM_00378970		25.1	28	27.5874	27.3906	0.196831	11	13
TTHERM_00498020		14	12.8	26.1876	25.9932	0.19438	4	3
TTHERM_00344030		34.5	34.5	29.8674	29.6746	0.192829	26	19
TTHERM_00277490		11.5	12	26.6897	26.4971	0.192585	8	6
TTHERM_00551090		28.1	28.1	26.7186	26.526	0.19256	8	7
TTHERM_00059330		60.9	55.7	30.2446	30.054	0.190556	30	26
TTHERM_00657230		27	22.4	26.611	26.4216	0.189423	5	5
TTHERM_00569100		22	29.8	26.9853	26.7984	0.186979	4	5
TTHERM_00622800		21.1	18.7	28.539	28.3531	0.185961	19	17
TTHERM_00954380		33.7	28.9	29.5628	29.377	0.185745	32	23
TTHERM_000865148		31.4	19.2	26.8504	26.6653	0.185102	7	5
TTHERM_00698640		27.2	30.6	28.2222	28.0372	0.18507	12	14
TTHERM_01345810		29.7	25.6	27.2788	27.0938	0.185034	9	5
TTHERM_00579110		2.6	2.6	24.7016	24.518	0.183571	2	2
TTHERM_00780760		40.3	38.5	28.5389	28.3575	0.1814	13	13
TTHERM_00049060		24.8	24	27.4752	27.2942	0.181005	13	11
TTHERM_00486810		18.5	13	26.2798	26.099	0.18083	11	7
TTHERM_00732640		31.1	33	29.4008	29.2218	0.178946	10	10
TTHERM_00641240		30.2	30.2	27.2737	27.0973	0.176451	7	8
TTHERM_00762890		63.1	63.1	31.9108	31.7344	0.176407	29	28
TTHERM_00213560		6.8	11.2	25.3371	25.1607	0.17639	4	5
TTHERM_00661538		11.8	11.8	22.9598	22.7837	0.176096	2	2
TTHERM_00013790		13.6	18	27.0445	26.8686	0.175919	7	10
TTHERM_00620980		14.5	9.9	27.2385	27.0632	0.175232	11	7
TTHERM_00735240		48.9	56.7	29.2714	29.0981	0.173288	12	12
TTHERM_000420709		6.9	5	25.4019	25.2287	0.173256	3	2
TTHERM_00620960		14.4	14.3	26.6398	26.4668	0.172974	7	7
TTHERM_00391300		46.8	46.6	30.0856	29.9134	0.172205	22	22
TTHERM_00849320		42.2	36.5	26.8625	26.6911	0.171419	6	6
TTHERM_00670209		34.7	27.5	27.4985	27.3278	0.170704	7	5
TTHERM_00149280		37	32.5	28.2961	28.1268	0.169323	16	9
TTHERM_00137990		26.7	32.1	28.1846	28.016	0.168661	14	16
TTHERM_00594110		30.8	26.2	26.5538	26.3858	0.168049	6	5
TTHERM_00075810		11.8	13.8	26.4561	26.2885	0.167532	5	7
TTHERM_00355550		30.8	26.9	30.133	29.9677	0.165215	32	26
TTHERM_00140940		8.9	8.9	26.0206	25.8587	0.16194	4	4
TTHERM_00780850		39.6	31.6	28.3617	28.2	0.161688	23	19
TTHERM_000331066		8	6.5	29.539	29.3775	0.161552	46	37
TTHERM_01266070		10	4.1	25.114	24.9542	0.159777	5	2
TTHERM_00532840		12.9	17.2	24.5023	24.3434	0.158873	2	3
TTHERM_00437630		33.1	25.2	24.861	24.7033	0.157633	5	3
TTHERM_00713470		11.8	11.8	26.011	25.8537	0.157316	3	3
TTHERM_00476510		3.7	6.1	24.6998	24.5439	0.155886	3	5
TTHERM_00825230		14.4	10.1	27.2724	27.1195	0.152884	15	9
TTHERM_01005160		47	49.1	30.1849	30.0324	0.152582	23	25
TTHERM_01018540		8.2	6.4	25.5751	25.4262	0.148838	3	2
TTHERM_01080360		56.3	62.9	29.4512	29.3025	0.148792	21	24
TTHERM_00267990		27.2	21.6	27.1323	26.9846	0.147749	8	8
TTHERM_00537280		49.2	41.8	28.91	28.7624	0.147562	18	15
TTHERM_00474750		16.9	15.1	26.9791	26.8329	0.14621	10	8
TTHERM_00382330		7.6	7.6	24.0838	23.9392	0.144621	2	2
TTHERM_00112800		7.9	7.9	23.4167	23.2721	0.144608	2	2
TTHERM_00136360		30.2	35.2	26.5575	26.4144	0.143047	7	9
TTHERM_01000190		28.5	28.5	28.1933	28.0525	0.140806	9	8
TTHERM_00606960		27.4	27.4	29.0773	28.9367	0.140663	10	7
TTHERM_00723390		36.2	36.5	29.0327	28.8925	0.140236	12	11
TTHERM_00534080		26.1	20.1	27.6889	27.5488	0.140079	15	10
TTHERM_00279670		29.8	30.5	28.3195	28.1798	0.139671	16	15
TTHERM_00295010		18.3	9.1	26.0595	25.9208	0.138697	4	2
TTHERM_00532190		34.8	29.3	26.7761	26.6374	0.138645	7	6
TTHERM_00561680		32.3	32.3	29.447	29.3106	0.136412	9	5
TTHERM_00581500		16.1	23.3	27.0404	26.9044	0.13603	3	4
TTHERM_00239380		41.1	41.1	30.6435	30.5079	0.13563	22	19
TTHERM_00975380		36	25	28.8709	28.736	0.134926	17	11
TTHERM_00655820		74.5	67.8	34.2343	34.0998	0.13451	93	84
TTHERM_00977530		5.8	5.8	24.4415	24.3093	0.132137	2	2
TTHERM_00492789		18.3	18.3	25.4561	25.3256	0.130497	3	3
TTHERM_00348390		13.8	11.1	26.2075	26.0792	0.128229	5	4
TTHERM_00133500		42.3	45.7	27.4899	27.364	0.125885	18	16
TTHERM_00149300		60.9	61.2	34.5764	34.4514	0.124992	97	86
TTHERM_01014730		13.7	10.3	25.5701	25.4452	0.124826	4	2
TTHERM_00149798		49.1	50.9	31.06	30.936	0.124016	32	30
TTHERM_00997690		30.9	39.6	27.934	27.8105	0.123451	6	8
TTHERM_00095540		39.6	31.1	28.4728	28.3509	0.121885	19	16
TTHERM_00926990		16.4	16.4	23.3033	23.1821	0.121206	3	2
TTHERM_01076920		22.8	24.8	28.1424	28.0221	0.120384	8	10
TTHERM_00464990		41.8	44.8	30.8789	30.7599	0.119051	49	47
TTHERM_00339610		35.6	26	28.6657	28.5477	0.11799	33	26
TTHERM_01194830		30.5	40.4	27.1764	27.0594	0.116953	4	5
TTHERM_01179780		42.7	41.8	28.8701	28.7536	0.116461	19	16
TTHERM_00929590		26	22.5	27.9292	27.8131	0.116089	4	5
TTHERM_00046550		9.3	4.5	25.3069	25.1913	0.115593	6	2
TTHERM_000354599		45.7	42.3	28.3469	28.2318	0.115147	13	10
TTHERM_01084100		11.7	11.7	24.8391	24.7256	0.113512	2	2
TTHERM_00456770		13.8	13.8	27.6433	27.5302	0.113123	9	9
TTHERM_00985120		5.1	3.3	25.8338	25.7221	0.111732	5	3
TTHERM_01122680		15.6	15.6	26.5851	26.4741	0.110968	5	4
TTHERM_00691520		9.7	9.4	26.517	26.4062	0.110781	7	4
TTHERM_01044720		36.1	37.3	29.7733	29.6634	0.10989	32	32
TTHERM_00467959		13.3	13.3	25.1755	25.0657	0.109877	2	2
TTHERM_00773430		29	27.8	27.6214	27.5119	0.109562	9	8
TTHERM_00557810		21	21	32.5845	32.4752	0.109371	22	16
TTHERM_01100380		12.3	5.5	24.8656	24.7573	0.108362	2	2
TTHERM_00666390		50.3	38.1	28.3452	28.2374	0.107706	18	14
TTHERM_00068110		16.7	21.9	27.1118	27.0053	0.106495	7	7
TTHERM_00049450		16.2	6.3	25.1761	25.0712	0.10487	3	2
TTHERM_01347920		22.5	22.5	26.6791	26.5744	0.104704	6	5
TTHERM_00896070		12.5	12.4	26.5219	26.4188	0.103117	10	9
TTHERM_01015930		25.4	21	28.8962	28.7949	0.101313	13	10
TTHERM_00339990		52.3	56.7	31.3394	31.24	0.0994015	31	31
TTHERM_00794530		42.1	45.1	27.9317	27.8326	0.0991211	13	14
TTHERM_00522940		53.1	53.1	27.1028	27.004	0.0987988	2	1
TTHERM_01014750		56.7	55.5	31.3137	31.216	0.0976639	61	57
TTHERM_00600340		7.5	6.2	25.4104	25.3135	0.0969696	4	3
TTHERM_00051740		30.6	30.6	26.8989	26.8027	0.09618	4	5
TTHERM_01151610		42.2	42.6	28.281	28.1849	0.0961533	10	9
TTHERM_000161459		21	19.2	25.7509	25.6553	0.095562	3	2
TTHERM_00530250		18	13.5	26.5623	26.4676	0.094717	10	8
TTHERM_00260690		33.8	32.4	28.8634	28.7697	0.0936947	7	9
TTHERM_00193200		22.9	20.9	27.9302	27.8367	0.0935612	19	15
TTHERM_00943010		51.4	58.6	29.7181	29.6256	0.092453	11	8
TTHERM_00122290		35.1	41.5	29.4572	29.3666	0.0905914	23	26
TTHERM_00442210		12.5	14.5	27.4607	27.3701	0.0905762	10	11
TTHERM_00251120		8	7.5	29.7877	29.6972	0.0905113	47	43
TTHERM_00624720		13.5	17.5	27.5185	27.4293	0.0891438	6	6
TTHERM_01289100		64.8	63.7	32.1637	32.0757	0.0879097	58	51
TTHERM_00649180		42.7	40.3	29.6314	29.5454	0.0859871	24	21
TTHERM_00310890		24.5	22.4	28.6446	28.5603	0.0842705	18	17
TTHERM_00537060		27.9	19.2	26.7227	26.6388	0.0839405	8	5
TTHERM_00237560		17	8.1	25.1001	25.0175	0.0826702	3	2
TTHERM_00649110		31.1	31.1	27.4961	27.4134	0.0826511	10	9
TTHERM_00149020		37.9	44	30.4383	30.3567	0.0815926	30	28
TTHERM_00052470		27.7	23.8	28.2043	28.1239	0.0803814	18	14
TTHERM_00384910		46.7	49.1	28.4632	28.3832	0.0799923	12	14
TTHERM_00001120		14.1	19	30.6983	30.6207	0.07757	11	11
TTHERM_000691779		11.8	20.4	25.2819	25.2063	0.0756111	2	3
TTHERM_00037060		48.6	44.2	28.8368	28.7642	0.0725994	20	20
TTHERM_00424720		9.1	7.7	25.5024	25.4311	0.0712681	5	4
TTHERM_00218880		16	11	26.35	26.2791	0.0709019	6	4
TTHERM_00069368		11.2	11.2	24.8937	24.8235	0.0702286	4	2
TTHERM_00527180		24.4	30.8	28.1666	28.0968	0.0697994	8	11
TTHERM_00316360		9.6	9.6	24.1084	24.0388	0.0696125	2	3
TTHERM_00463010		47.6	52	31.1807	31.1115	0.0692043	17	21
TTHERM_00627000		10.6	7.5	26.1759	26.1069	0.0690098	5	4
TTHERM_00191240		27.4	20.1	26.7627	26.6946	0.0681038	9	7
TTHERM_00516440		5.9	9.3	25.3702	25.3053	0.0648746	2	3
TTHERM_00059340		22	18.9	26.8012	26.7384	0.0627842	8	5
TTHERM_01207720		12.4	9	26.7744	26.7119	0.0625439	8	7
TTHERM_00804750		6.9	6.9	25.0523	24.9906	0.061758	3	3
TTHERM_00827010		62.4	48.9	28.7049	28.6439	0.061018	18	15
TTHERM_00670170		4.9	3.8	23.5361	23.4753	0.0608025	3	2
TTHERM_01197120		29.6	20.8	26.9887	26.928	0.0607357	12	8
TTHERM_00835120		41.5	38.3	29.6194	29.5601	0.0593128	21	19
TTHERM_00558620		51.4	51.4	32.3651	32.3064	0.0586586	52	53
TTHERM_00691940		5.7	5.7	24.3027	24.2447	0.0580406	2	2
TTHERM_00697540		18.9	18.9	26.5955	26.538	0.0574417	5	6
TTHERM_00328620		31.6	28.3	29.2575	29.2004	0.0571575	12	12
TTHERM_00133729		25.1	19.6	27.8449	27.7893	0.0556355	7	6
TTHERM_00189460		22.1	20.2	27.4421	27.3876	0.0545025	14	12
TTHERM_00353280		54	51.3	30.101	30.0475	0.0534706	37	30
TTHERM_00292170		17	19.8	27.9505	27.8971	0.0534286	9	10
TTHERM_01129680		22.5	17.4	25.6153	25.5621	0.0532284	4	3
TTHERM_00035580		4.8	4.8	25.1848	25.1318	0.0529709	2	2
TTHERM_00348060		55.5	54.3	31.998	31.9465	0.051466	62	56
TTHERM_00967550		23.7	23.9	27.9472	27.8977	0.0494518	13	14
TTHERM_00190840		13.8	27.7	26.2937	26.2466	0.0471497	2	3
TTHERM_000338239		40.3	34.8	29.2137	29.1678	0.045908	8	7
TTHERM_00440450		20.7	27.1	27.4398	27.3948	0.0449123	6	6
TTHERM_00030190		63.9	61.3	30.7382	30.6935	0.0446644	28	25
TTHERM_00926980		68.9	68.9	32.2716	32.2283	0.0433006	50	43
TTHERM_00721530		8.6	17.6	25.5332	25.4903	0.0428505	2	4
TTHERM_000156669		6.3	6.3	23.9895	23.9478	0.0417404	3	3
TTHERM_00661660		74	70.8	30.9208	30.8791	0.041687	29	28
TTHERM_00071120		13.2	15.4	26.062	26.0204	0.0415325	6	7
TTHERM_00853120		16.6	16.6	25.7608	25.7197	0.0410538	6	6
TTHERM_00727790		10.4	14.6	26.1342	26.0958	0.0383892	7	6
TTHERM_00854280		31.5	28.6	27.085	27.0475	0.0374718	5	5
TTHERM_00058610		36.2	37.6	29.1824	29.1461	0.0362816	17	17
TTHERM_00143690		5.5	4.1	22.9007	22.8663	0.0343609	4	2
TTHERM_00138080		69	69	31.1341	31.1004	0.0336304	37	37
TTHERM_01197030		28.4	27.3	29.4976	29.4648	0.0328026	20	22
TTHERM_00241700		50.3	46.5	29.3135	29.2831	0.0304165	25	19
TTHERM_00471830		8.4	8.4	25.9371	25.9074	0.029789	3	3
TTHERM_00190950		67.8	69.4	31.5477	31.518	0.029623	50	52
TTHERM_00052510		8.5	5.5	24.4129	24.3852	0.0277786	3	1
TTHERM_00551160		74	72.2	32.7495	32.7234	0.0260468	67	53
TTHERM_00290700		29.7	21.4	28.1626	28.1369	0.0257721	17	13
TTHERM_00600650		54.8	54.8	33.2541	33.2292	0.0248566	66	57
TTHERM_00418580		35.9	36.9	27.9884	27.9657	0.0227146	12	12
TTHERM_00835100		18.6	18.6	26.0747	26.0527	0.0219479	5	4
TTHERM_00700970		6.2	13	25.2848	25.2632	0.0216198	3	4
TTHERM_00056120		45.9	36.1	28.0688	28.0515	0.0172691	12	9
TTHERM_01403810		27.2	27.2	25.3546	25.3375	0.0171165	2	2
TTHERM_00341280		1.9	1.9	23.3872	23.3705	0.0166645	2	2
TTHERM_000442899		55.4	52.5	30.7652	30.7486	0.0165386	45	44
TTHERM_00937710		39.7	36.9	28.782	28.7695	0.012495	25	21
TTHERM_00283890		48.5	58.4	27.9023	27.8926	0.00969505	7	12
TTHERM_00195860		28.5	20.6	28.1989	28.1917	0.00722885	10	9
TTHERM_00526310		51.2	53.2	32.9953	32.9885	0.00677109	55	50
TTHERM_00561490		5.4	3.6	24.261	24.2557	0.0053196	3	2
TTHERM_00494750		5	5	23.451	23.4468	0.00415802	2	2
TTHERM_01093750		9.7	9.7	24.9735	24.9697	0.00377083	3	3
TTHERM_00563990		30.4	30.4	29.1759	29.1728	0.00311852	15	14
TTHERM_00842520		34.1	34.1	25.8251	25.8222	0.00284386	3	3
TTHERM_00444440		30	23.1	27.2047	27.2032	0.00149345	7	5
TTHERM_00434040		29.6	29.6	29.6529	29.6535	-0.000598907	11	11
TTHERM_00773330		43.1	43.1	29.4151	29.416	-0.000947952	11	10
TTHERM_00011220		12.9	9.8	24.9775	24.9787	-0.00117874	3	2
TTHERM_00787240		17.9	9.8	26.6549	26.6562	-0.00136566	7	4
TTHERM_01014420		5	3.6	24.8818	24.887	-0.00526237	3	2
TTHERM_00237500		51.1	48.9	29.9745	29.9799	-0.00546074	21	19
TTHERM_00492770		66.4	66.4	27.6752	27.6818	-0.00664902	11	10
TTHERM_00476640		11.4	15.8	26.8138	26.8207	-0.00683212	2	3
TTHERM_00016280		73.1	64.2	33.2073	33.2154	-0.00810623	78	72
TTHERM_00151810		39.1	38	28.1969	28.2058	-0.00888062	17	16
TTHERM_01169380		6	6	24.6535	24.6649	-0.0114346	2	2
TTHERM_00918510		23.9	23.9	26.6587	26.6702	-0.0115299	7	7
TTHERM_00821870		34.9	34.9	29.3742	29.3871	-0.0129414	14	13
TTHERM_00537300		43.6	39.8	30.2685	30.2864	-0.0178471	29	25
TTHERM_00725970		61.7	61	34.9357	34.9538	-0.0180626	288	255
TTHERM_00716190		22.1	23.6	24.6775	24.6958	-0.0183239	5	4
TTHERM_00703580		62.3	61.1	33.4651	33.4841	-0.0189781	87	81
TTHERM_00653810		33.6	33.3	29.2066	29.227	-0.0203724	27	29
TTHERM_001014659		31.1	33.8	27.9318	27.9525	-0.0207005	9	11
TTHERM_01106220		35.2	33.7	28.6237	28.6452	-0.0214996	19	14
TTHERM_00558040		36.5	32	29.7823	29.8048	-0.0224953	22	15
TTHERM_00138240		8.4	5.5	25.8636	25.8875	-0.0239029	7	6
TTHERM_00044980		21.4	21.4	26.4321	26.4566	-0.0244236	5	5
TTHERM_00473020		33.8	23	27.5231	27.5478	-0.0247688	12	7
TTHERM_00666570		2.5	5.1	24.4543	24.4793	-0.025074	2	3
TTHERM_00753340		20.3	32	28.3356	28.3617	-0.0261688	4	8
TTHERM_00632810		41.3	32.7	26.0329	26.0596	-0.0266705	4	4
TTHERM_000931898		19.1	15.7	25.2109	25.2381	-0.0271225	4	3
TTHERM_00475080		11.9	12.5	26.7037	26.731	-0.0273266	11	10
TTHERM_00400750		20.5	16.6	27.8883	27.9166	-0.0282345	13	12
TTHERM_00190760		4.8	4.8	22.9031	22.9315	-0.0284119	2	2
TTHERM_00047080		57.5	53.6	30.7795	30.8082	-0.0286751	54	47
TTHERM_00145270		26.7	23.2	29.4439	29.4732	-0.0293713	29	31
TTHERM_00825590		25.3	22.7	26.6555	26.6854	-0.02985	9	7
TTHERM_000128859		8.7	6.7	25.9807	26.0112	-0.0305042	4	3
TTHERM_00475140		70.3	73.6	31.7539	31.7852	-0.03125	47	47
TTHERM_00194540		16.4	12.1	27.8095	27.8417	-0.0322056	19	14
TTHERM_00188800		4.4	3.1	26.7753	26.8092	-0.0338898	5	3
TTHERM_00548160		9.6	9.6	24.884	24.9209	-0.0368938	2	2
TTHERM_00758840		14.8	16	27.3887	27.4284	-0.0396805	9	9
TTHERM_00339700		53	53	30.4006	30.4405	-0.0398521	26	24
TTHERM_00471240		27.2	29.5	26.9181	26.9595	-0.0413818	6	9
TTHERM_00148720		71	59.4	29.1773	29.219	-0.0417862	14	11
TTHERM_00941450		26.2	17.5	27.1861	27.228	-0.0419006	9	7
TTHERM_00016460		24.7	18	26.3631	26.4091	-0.0459442	4	3
TTHERM_00192090		48.3	35	28.5789	28.627	-0.0480881	16	12
TTHERM_01220320		16	19	26.6214	26.671	-0.0495834	6	7
TTHERM_00145080		50.3	48.8	32.4512	32.5009	-0.0496712	35	29
TTHERM_00052400		22.7	9.8	25.655	25.7058	-0.0507317	6	2
TTHERM_01079120		19.6	19.6	24.8168	24.8676	-0.0508881	3	3
TTHERM_00089240		5.7	3.6	26.0003	26.0518	-0.0515556	8	5
TTHERM_00490620		11.8	12.8	26.5622	26.6141	-0.0519485	5	8
TTHERM_000133669		9.1	9.1	24.208	24.2604	-0.0524139	2	2
TTHERM_00856520		17.7	25.6	28.0971	28.1507	-0.0536098	12	19
TTHERM_00365340		18.4	17.1	27.6167	27.6707	-0.0540047	15	10
TTHERM_01161020		17.3	22.2	25.2968	25.3525	-0.0556831	4	3
TTHERM_00354760		12.2	7.2	25.2461	25.3037	-0.0576363	8	5
TTHERM_00732460		24.1	24.1	25.7276	25.7869	-0.0592403	4	4
TTHERM_00046080		14.6	10.8	26.6283	26.689	-0.0607338	8	5
TTHERM_00037050		30.4	25.8	28.5739	28.6357	-0.0618401	17	15
TTHERM_00836580		68.8	68.8	33.8216	33.885	-0.0633926	151	139
TTHERM_00313119		6.9	11.7	26.1448	26.2106	-0.0657749	5	7
TTHERM_00266330		51.9	44.7	31.7063	31.7762	-0.0699215	39	34
TTHERM_00106940		42.8	38.9	30.1847	30.2575	-0.0728416	36	31
TTHERM_01055600		23.3	23.3	28.6774	28.7506	-0.0731564	8	8
TTHERM_00694350		29.5	29.5	25.7366	25.8112	-0.0745983	4	4
TTHERM_00149310		51.5	58.2	28.3699	28.4451	-0.0751953	13	13
TTHERM_00059140		12.2	9.9	27.515	27.5907	-0.0757561	14	9
TTHERM_00994060		10	8.4	25.5386	25.6147	-0.0761013	6	5
TTHERM_00659010		35.7	36.7	31.3546	31.4309	-0.0763359	32	28
TTHERM_00149340		29.9	33.3	28.4477	28.5251	-0.077446	17	17
TTHERM_00312370		19.5	24.9	28.1075	28.1886	-0.0810871	9	12
TTHERM_00686180		24	40.7	26.1285	26.2111	-0.0825863	3	5
TTHERM_00298379		15.4	15.4	25.8315	25.9156	-0.0841198	5	4
TTHERM_00703920		28.9	38.2	28.4313	28.517	-0.0856857	17	17
TTHERM_00540070		12	17.8	26.4765	26.5639	-0.0874233	4	5
TTHERM_00591660		5.3	6.8	25.4617	25.5511	-0.0893974	5	6
TTHERM_00426320		27.7	39.2	25.3937	25.4841	-0.0904121	4	4
TTHERM_00238800		42.4	38.4	28.2397	28.3307	-0.0910168	13	13
TTHERM_00420790		18	13.4	28.7685	28.8596	-0.0910511	16	11
TTHERM_00190830		49.6	49.7	31.4236	31.5154	-0.0917816	55	55
TTHERM_00145230		37.7	38	29.19	29.2852	-0.0951824	21	20
TTHERM_00294670		22.1	23.8	28.7082	28.8034	-0.0952129	23	21
TTHERM_00499650		36.9	43.6	29.179	29.276	-0.0969524	14	18
TTHERM_00239290		36.7	34.3	28.6128	28.7099	-0.0970325	19	21
TTHERM_00193660		26.6	21	25.6695	25.7684	-0.0989304	5	4
TTHERM_00085180		49.3	49.3	29.4088	29.5083	-0.0994987	10	8
TTHERM_00083300		17.8	9	26.8855	26.9851	-0.0995827	16	7
TTHERM_00220600		8.9	8.9	24.9077	25.0074	-0.0997868	3	3
TTHERM_00577260		8.1	8.2	27.9695	28.0694	-0.0998802	11	11
TTHERM_00277470		13.1	13.1	25.7213	25.8243	-0.102999	5	5
TTHERM_00218410		19.2	16.4	26.7008	26.8043	-0.103462	7	7
TTHERM_00658750		10.5	13.1	24.9722	25.0769	-0.104725	2	3
TTHERM_00578520		11.1	4.3	28.1221	28.2269	-0.104794	32	13
TTHERM_00006220		17.6	23.5	26.4182	26.5249	-0.106733	3	4
TTHERM_00899460		44.1	49.2	29.7084	29.8168	-0.108412	26	26
TTHERM_00086920		17.8	16	27.4621	27.5707	-0.108637	8	6
TTHERM_00865270		25.4	35.4	29.6409	29.7496	-0.108747	18	21
TTHERM_00497960		26.7	34.3	27.8278	27.9373	-0.109465	10	15
TTHERM_00499540		29.2	41.9	27.5743	27.6852	-0.110844	6	10
TTHERM_00540050		32.4	32.4	27.5623	27.676	-0.113689	8	10
TTHERM_00600630		13.7	13.7	28.0402	28.1568	-0.116627	13	13
TTHERM_00600370		20.1	20.7	29.1493	29.2676	-0.118275	19	21
TTHERM_01080330		64.6	60.6	30.9286	31.048	-0.119436	35	36
TTHERM_00502600		1.4	1.1	24.1338	24.2533	-0.11953	3	2
TTHERM_00036960		26.4	23.9	27.0333	27.1531	-0.119778	9	8
TTHERM_00529730		5.8	5.8	25.3811	25.501	-0.119932	3	3
TTHERM_00522760		27.3	21.9	27.3385	27.4615	-0.123049	11	7
TTHERM_01084110		17.4	17.9	26.9441	27.069	-0.124832	7	8
TTHERM_00134970		43	34.2	28.5479	28.6736	-0.125782	23	18
TTHERM_00636900		31	28	26.0297	26.1566	-0.126883	7	6
TTHERM_00551150		9	16	27.0786	27.2067	-0.128099	7	11
TTHERM_00661740		8.7	19.4	31.03	31.161	-0.130993	6	9
TTHERM_00295120		8.1	6.6	25.8142	25.9474	-0.133188	6	4
TTHERM_01080350		50.9	50.9	27.6966	27.8309	-0.134293	4	7
TTHERM_00530720		3.5	4.2	25.9192	26.0543	-0.135098	5	6
TTHERM_00295700		9.5	10.7	26.6544	26.7923	-0.13784	6	6
TTHERM_00161230		6.5	7.6	25.517	25.6563	-0.139286	4	5
TTHERM_00227800		7.3	7.3	21.7442	21.8845	-0.140305	2	2
TTHERM_00133690		32.8	35.5	29.1869	29.3276	-0.14076	19	22
TTHERM_00197760		36.5	34.8	30.24	30.3808	-0.1408	31	28
TTHERM_00516380		29.1	36.7	27.9172	28.0602	-0.143051	9	9
TTHERM_00426260		11.7	18.2	28.9506	29.0949	-0.144312	14	14
TTHERM_00113340		21.9	16.5	27.4589	27.6034	-0.144539	9	7
TTHERM_00459390		22.9	22	27.4234	27.568	-0.144627	12	13
TTHERM_00471850		8.4	14.9	25.0133	25.1596	-0.146244	2	3
TTHERM_00295650		5.2	3.7	24.7203	24.8675	-0.147194	4	3
TTHERM_00636860		33.9	38.8	27.9313	28.0793	-0.148046	17	16
TTHERM_00274520		77.4	77.4	36.4787	36.631	-0.15229	174	174
TTHERM_01016020		10.2	14.5	25.0505	25.205	-0.154579	3	4
TTHERM_00713140		20.7	27.8	26.4012	26.5569	-0.155701	4	5
TTHERM_00414420		4.2	12.3	24.9299	25.0879	-0.15794	2	4
TTHERM_00113310		6.5	15.6	24.9874	25.1471	-0.159676	2	3
TTHERM_00829490		26.9	24.7	27.2347	27.396	-0.161282	5	5
TTHERM_00529610		47.9	48.3	30.6666	30.8286	-0.161966	32	39
TTHERM_00390040		6.1	7.7	24.7161	24.8792	-0.163063	2	3
TTHERM_00052310		22.7	17.5	26.5367	26.7016	-0.164927	6	5
TTHERM_01093510		52.8	52.8	33.4803	33.6456	-0.165329	74	69
TTHERM_00242250		62.8	63.2	30.3015	30.4675	-0.166031	30	31
TTHERM_00102830		18.4	20.7	29.3411	29.5074	-0.166243	16	19
TTHERM_00283900		14.4	18.1	27.2995	27.4675	-0.168003	10	11
TTHERM_00077599		10.1	10.1	25.0748	25.2431	-0.168306	3	3
TTHERM_00051720		8.3	9.7	26.2502	26.4197	-0.169436	6	6
TTHERM_00013070		5.1	3.7	23.5515	23.7222	-0.170786	3	2
TTHERM_00013110		12	7.7	26.5473	26.7186	-0.171234	8	5
TTHERM_00579319		7	6.9	25.5791	25.7526	-0.173531	5	5
TTHERM_001102701		66.6	61.4	32.2754	32.4507	-0.17532	73	71
TTHERM_00455570		12.8	7.2	26.2779	26.4573	-0.179358	6	4
TTHERM_00825560		19.9	18.8	25.8343	26.015	-0.180655	4	4
TTHERM_00891190		2.9	2.9	24.6205	24.8025	-0.182049	2	3
TTHERM_00558350		46.3	44	30.0372	30.2212	-0.184027	18	16
TTHERM_00649100		9.3	9.8	25.4101	25.5988	-0.188663	2	3
TTHERM_01435670		8.2	10.2	26.3635	26.554	-0.190414	4	5
TTHERM_00492550		9.9	7.9	24.2356	24.4263	-0.190662	4	3
TTHERM_00938910		10.7	10.7	24.6501	24.8444	-0.194267	5	3
TTHERM_00784470		10.5	5.6	25.4822	25.6766	-0.19437	4	3
TTHERM_00670500		20.2	18.5	28.0641	28.2602	-0.196098	15	13
TTHERM_000219449		9	13	27.1438	27.34	-0.196178	7	10
TTHERM_00927250		24	27.6	26.2645	26.4626	-0.198088	5	6
TTHERM_00059529		18.1	16.2	25.9274	26.1261	-0.198675	8	6
TTHERM_00685980		50.8	53.8	28.5716	28.7736	-0.202009	13	16
TTHERM_00471950		25.8	36.2	26.7781	26.9811	-0.203028	10	15
TTHERM_00218390		1.3	2	25.0363	25.2439	-0.207582	5	8
TTHERM_00442480		9.5	14.7	26.3063	26.5143	-0.20804	5	8
TTHERM_00275740		42.5	43.3	31.1972	31.4057	-0.208437	76	81
TTHERM_01145010		4.1	4.1	25.2129	25.4214	-0.208574	3	4
TTHERM_00848060		41.4	45.5	29.0323	29.2427	-0.210394	21	24
TTHERM_01044630		3.2	3.2	25.0194	25.2298	-0.210417	3	3
TTHERM_00434070		54.7	53	32.049	32.2595	-0.210442	27	23
TTHERM_00770600		26.8	27.1	26.6885	26.9005	-0.212008	9	7
TTHERM_00196140		18.9	22.2	28.1203	28.3339	-0.213593	17	22
TTHERM_00439000		31.4	32.5	28.4844	28.6985	-0.214136	13	13
TTHERM_00070820		8.1	9.1	25.8022	26.0167	-0.214466	5	6
TTHERM_00784540		6.2	4.1	24.7218	24.9363	-0.214527	2	2
TTHERM_00151190		5.9	7.7	25.1132	25.3291	-0.215904	3	5
TTHERM_00853090		18.3	15.8	25.6583	25.8744	-0.21612	6	5
TTHERM_00353300		9.4	5	25.6937	25.912	-0.218304	6	4
TTHERM_00290740		6	6	24.3339	24.5522	-0.218332	3	3
TTHERM_00379010		9	9	27.0475	27.2678	-0.220266	12	10
TTHERM_00502620		75.9	75.9	34.3024	34.5238	-0.221458	76	75
TTHERM_00554270		5.8	10.6	26.1522	26.3742	-0.222008	5	10
TTHERM_00106969		13.5	9.7	24.0861	24.315	-0.228893	3	2
TTHERM_00833620		34.7	34.4	31.2597	31.4901	-0.230347	59	66
TTHERM_00421060		62.1	62.1	30.0696	30.3004	-0.230818	22	21
TTHERM_00046360		4.1	4.2	23.8885	24.1196	-0.231112	3	4
TTHERM_00715730		22.6	26.3	28.821	29.0529	-0.231995	17	16
TTHERM_00683310		6.3	8.6	25.2572	25.4896	-0.232355	3	4
TTHERM_00777250		67.8	65.6	30.693	30.9285	-0.235428	22	24
TTHERM_01513250		32.5	32.5	29.2961	29.5325	-0.23645	17	17
TTHERM_00780710		45.5	45.5	26.5032	26.7409	-0.237608	6	6
TTHERM_00456870		34.2	34.2	26.369	26.6067	-0.237633	6	7
TTHERM_00535550		19.9	19.9	24.6087	24.8469	-0.238264	2	2
TTHERM_00372410		59.2	65.6	34.0725	34.3111	-0.238602	75	73
TTHERM_00529860		45.1	44.5	29.296	29.5354	-0.239391	21	22
TTHERM_00274500		63.2	63.2	33.8261	34.0656	-0.239491	48	51
TTHERM_00295990		11.4	11.4	25.6577	25.8987	-0.240973	3	4
TTHERM_00924320		40.7	51.9	29.186	29.4295	-0.243542	12	14
TTHERM_00488370		20.3	16.9	27.9184	28.1627	-0.244316	17	12
TTHERM_00500890		23.8	33.3	26.806	27.0573	-0.251348	7	11
TTHERM_00825410		2.1	2.1	24.316	24.5676	-0.251581	2	2
TTHERM_00047070		56	49.6	26.7239	26.9755	-0.251621	7	7
TTHERM_00171720		7.9	11.1	25.288	25.5444	-0.256405	3	3
TTHERM_00522020		12.2	9	24.7474	25.0075	-0.260128	3	2
TTHERM_00317210		18	13.6	25.6094	25.8717	-0.262325	4	5
TTHERM_00038910		10.7	16	26.8272	27.0897	-0.262489	9	10
TTHERM_00220710		76.4	84.5	34.2108	34.4753	-0.264511	93	106
TTHERM_00382380		35.6	34.9	29.177	29.444	-0.266998	24	23
TTHERM_00277550		10.3	14.9	26.4044	26.6716	-0.267105	6	8
TTHERM_00339640		52.7	51.4	29.7287	29.9958	-0.267111	32	34
TTHERM_00691890		43.2	39.8	29.2204	29.4914	-0.271055	25	28
TTHERM_00136430		9.6	8.8	26.3702	26.644	-0.273817	9	8
TTHERM_01009920		35.4	28.6	28.2938	28.5679	-0.274084	13	13
TTHERM_00622710		54	54	31.1902	31.466	-0.275776	49	57
TTHERM_00294820		27.2	29	27.4686	27.745	-0.276411	11	14
TTHERM_00193740		55.4	55.4	32.3716	32.6509	-0.279305	44	41
TTHERM_00300620		41.4	51.1	26.9861	27.2681	-0.282028	8	10
TTHERM_00847060		60.6	58.6	33.5104	33.7953	-0.284855	98	96
TTHERM_00470520		65.5	65.5	34.1582	34.4471	-0.288937	110	122
TTHERM_00056140		21.3	27.4	28.4176	28.7097	-0.29208	18	20
TTHERM_00487020		51.2	47.6	29.559	29.8551	-0.296099	40	36
TTHERM_00138370		13.9	11.8	26.5831	26.8809	-0.297819	9	8
TTHERM_00066860		8.8	15.2	25.0475	25.3479	-0.300459	4	6
TTHERM_00896100		14.6	16.5	25.981	26.2847	-0.30368	4	5
TTHERM_000384899		7	7	25.1859	25.4912	-0.305384	2	2
TTHERM_00575360		49.5	50.9	32.6546	32.9608	-0.306255	39	39
TTHERM_00446290		14.7	10.7	24.2824	24.5891	-0.306675	4	3
TTHERM_00530680		3.1	2.5	26.6579	26.9646	-0.306698	7	7
TTHERM_00426310		10.4	10.4	21.0617	21.3685	-0.306822	3	3
TTHERM_00221130		17.6	17.6	25.2101	25.5181	-0.307951	4	4
TTHERM_00011540		55.7	52.9	31.3159	31.6241	-0.30822	23	23
TTHERM_00661650		49.3	67.1	33.8286	34.1389	-0.310326	61	63
TTHERM_00348410		8	8.7	28.4667	28.777	-0.310339	16	18
TTHERM_00780580		22.6	28	26.5005	26.811	-0.310577	5	6
TTHERM_00773160		33.7	33.6	30.9039	31.2154	-0.311449	30	33
TTHERM_00312020		3.9	2.4	24.6601	24.9732	-0.313118	3	2
TTHERM_000145059		6.8	6.8	24.2676	24.5824	-0.31488	2	2
TTHERM_00537380		27.8	27.8	31.4985	31.8148	-0.316259	23	22
TTHERM_00585080		4.8	4.8	22.2615	22.5855	-0.323954	2	2
TTHERM_00140980		8.3	15.2	24.4338	24.7627	-0.32885	2	4
TTHERM_00570550		46	27	26.5185	26.8477	-0.329159	6	4
TTHERM_00812900		30.2	20.5	26.4721	26.8023	-0.330196	7	5
TTHERM_01031120		15.3	15.3	25.3924	25.7236	-0.331242	4	4
TTHERM_00569500		2.1	2	25.3044	25.6364	-0.331976	4	4
TTHERM_000833638		50.2	49.3	26.8098	27.1472	-0.337444	4	4
TTHERM_00449020		2.4	4.7	24.3231	24.6636	-0.340506	2	4
TTHERM_00343510		8.8	9.6	27.9835	28.3241	-0.340519	14	16
TTHERM_00415650		43	40.1	29.9944	30.3369	-0.342499	17	18
TTHERM_00852690		34	35.4	28.4858	28.8325	-0.346724	18	18
TTHERM_00829480		18.7	17.5	26.1068	26.4576	-0.350824	4	4
TTHERM_00565630		2.7	3.1	24.7231	25.076	-0.352861	4	3
TTHERM_01080470		46.2	46.2	27.1839	27.5381	-0.354229	10	10
TTHERM_01016220		5.9	8.9	24.7431	25.11	-0.366861	3	4
TTHERM_00415640		15.3	18.2	24.6213	24.9888	-0.367542	4	4
TTHERM_00584860		23.9	22.3	26.9905	27.3586	-0.368053	6	7
TTHERM_00191720		21.7	26	28.4188	28.7899	-0.371094	12	13
TTHERM_00474920		58	56.6	31.236	31.6227	-0.386681	42	39
TTHERM_00188930		7.9	7.9	24.2145	24.6103	-0.39579	3	3
TTHERM_00300630		60.9	58	29.9651	30.3646	-0.399502	26	30
TTHERM_00437590		12.2	17.6	25.2525	25.6678	-0.415281	3	3
TTHERM_01002600		68.4	66.7	35.21	35.6263	-0.416233	140	139
TTHERM_00370710		4.5	9.5	24.8301	25.2686	-0.43845	3	6
TTHERM_00962060		58	58	33.5772	34.0241	-0.44685	84	89
TTHERM_000833619		48.1	48.7	26.0354	26.4874	-0.451971	4	3
TTHERM_00729250		42	43.7	29.4555	29.9121	-0.456594	21	23
TTHERM_01481590		31.1	28.4	29.6454	30.1107	-0.465313	27	29
TTHERM_00086780		68.6	74.4	34.6482	35.1173	-0.469067	101	112
TTHERM_00038970		12.3	12.3	25.0347	25.5101	-0.475323	4	4
TTHERM_00841250		2.9	2.9	26.2456	26.7234	-0.477734	5	5
TTHERM_00941390		41.2	41.2	25.7733	26.2522	-0.478882	5	5
TTHERM_00662750		15.1	17.4	29.5389	30.0271	-0.488199	4	6
TTHERM_01020880		26.5	29	28.058	28.5559	-0.49789	17	18
TTHERM_00569210		28.2	25.7	31.5096	32.0106	-0.501057	6	4
TTHERM_00006090		19.3	30.4	27.6322	28.1347	-0.502457	12	16
TTHERM_00028580		2.4	3.7	24.1116	24.6224	-0.510796	2	3
TTHERM_00300640		64.8	66.9	31.4366	31.9515	-0.514956	40	40
TTHERM_01217200		11.3	16.7	26.6425	27.1597	-0.5172	4	5
TTHERM_00077270		23.8	32.5	27.9979	28.5177	-0.519821	7	9
TTHERM_00842500		58.3	64.8	29.7269	30.256	-0.529112	16	20
TTHERM_00849260		39.6	46.2	29.6649	30.1957	-0.530804	22	32
TTHERM_00372688		7.6	5.3	24.1669	24.7239	-0.556992	3	2
TTHERM_00071070		3.7	2.4	24.5074	25.0663	-0.55896	2	3
TTHERM_00079200		58.1	58.8	30.0168	30.5881	-0.571308	27	28
TTHERM_00189170		51.5	42.7	28.6815	29.2542	-0.572702	7	10
TTHERM_00150000		2.6	5.6	24.5818	25.162	-0.580187	3	5
TTHERM_00662749		14.4	16.7	28.2962	28.8777	-0.581486	5	5
TTHERM_000522989		49.1	60.4	28.7469	29.3328	-0.585871	17	22
TTHERM_00569200		72.6	74.1	34.7152	35.3109	-0.595699	94	120
TTHERM_00404240		22.2	24.8	28.1642	28.7606	-0.596397	17	23
TTHERM_000661568		12.9	9.8	23.8399	24.4365	-0.596605	3	2
TTHERM_00049220		54.7	59.5	28.289	28.8899	-0.600901	17	21
TTHERM_001663099		29.3	30.1	28.1392	28.7404	-0.601187	14	15
TTHERM_00193849		13.2	26.8	25.7429	26.3464	-0.603556	3	6
TTHERM_000530399		46	46	25.7694	26.3939	-0.624573	2	2
TTHERM_00077230		11.7	20.1	27.4117	28.0378	-0.626171	13	22
TTHERM_000723629		40.5	60.4	29.2768	29.903	-0.626217	20	32
TTHERM_00569290		16.3	17.6	26.7807	27.4101	-0.629442	8	11
TTHERM_00471730		26.7	41.9	26.3952	27.0418	-0.646591	7	10
TTHERM_00594210		9.9	12.3	24.8058	25.457	-0.651155	2	4
TTHERM_00276050		18.2	27.8	25.5786	26.2298	-0.651173	5	8
TTHERM_00205200		21.4	13.4	24.4841	25.1368	-0.652699	3	2
TTHERM_00086760		19.5	28.6	27.2237	27.8782	-0.654478	8	9
TTHERM_00557840		11.3	26.5	25.577	26.2556	-0.678576	3	6
TTHERM_00343620		11.3	17.4	26.015	26.6938	-0.678833	2	7
TTHERM_00663790		16.4	16.4	24.6779	25.366	-0.688095	2	2
TTHERM_00962090		35.9	50.3	26.7503	27.4624	-0.712061	7	11
TTHERM_00661620		13.3	10.1	31.5217	32.2453	-0.723566	14	14
TTHERM_00295170		52.7	65.9	30.3352	31.0615	-0.726274	13	16
TTHERM_00221110		31.5	41.2	29.6857	30.4373	-0.751627	33	37
TTHERM_00444470		12.9	17.4	26.2122	26.9657	-0.753498	5	5
TTHERM_01091290		46.3	47.8	32.699	33.4677	-0.768665	92	104
TTHERM_00355820		25	32.1	26.6728	27.4458	-0.773083	6	7
TTHERM_00299879		40.4	42.5	33.5865	34.3728	-0.786285	110	135
TTHERM_00590080		16.9	27.7	28.2872	29.0974	-0.810127	13	22
TTHERM_00572190		5.1	10.1	25.2401	26.0769	-0.83683	3	5
TTHERM_00459230		7.6	11.5	24.7589	25.6037	-0.84478	2	3
TTHERM_00927080		11.4	11.4	22.9132	23.7909	-0.877775	1	2
TTHERM_00338200		79.3	79.3	34.5146	35.3951	-0.880501	98	118
TTHERM_00333220		43.6	53.5	31.0312	31.9122	-0.880993	35	59
TTHERM_00138600		42	43.5	34.7612	35.6645	-0.903259	264	328
TTHERM_00585420		11.6	12.5	29.826	30.7492	-0.923214	18	25
TTHERM_00204150		9.9	9.9	24.324	25.2614	-0.93749	2	2
TTHERM_01276320		3.4	7.8	24.6203	25.5883	-0.96804	3	9
TTHERM_00284000		13.8	13.8	28.9519	29.9454	-0.99354	6	6
TTHERM_01091280		37.2	43.9	29.57	30.5722	-1.00213	20	27
TTHERM_01228990		3.7	9.9	25.2735	26.3299	-1.05645	2	7
TTHERM_00326710		22.7	23.5	29.8843	31.0711	-1.18681	11	17
TTHERM_00151670		42.6	55.7	30.0972	31.5243	-1.42708	29	41
TTHERM_00812950		0.9	1.3	19	20.4691	-1.46911	0	1
TTHERM_01161040		72.3	80.3	32.5039	34.0824	-1.57849	94	152
TTHERM_00139700		1.3	1.4	19	20.6441	-1.64412	1	0
TTHERM_00735340		2.7	9.8	24.6994	27.0034	-2.30397	2	8
TTHERM_01093550		5.5	21.7	26.1275	28.5175	-2.39004	6	28
TTHERM_00312220		2.2	5.2	19	21.582	-2.58201	1	2
TTHERM_00276060		1.2	3.1	19	21.6837	-2.68368	0	1
TTHERM_00047040		1.3	0.5	19	21.8633	-2.86329	4	1
TTHERM_00997650		2.6	5.6	19	21.8772	-2.87718	1	2
TTHERM_000058799		2.7	3.9	19	21.967	-2.96698	1	2
TTHERM_00327100		0	5.4	19	22.4238	-3.42381	0	1
TTHERM_00263440		9	4.7	19	22.4856	-3.48564	2	1
TTHERM_00058640		3.8	5.2	19	23.1328	-4.13284	2	2
TTHERM_00577340		5.4	2.3	19	23.2035	-4.20349	2	1
TTHERM_00787180		21.6	21.6	19	23.2788	-4.27881	2	2
TTHERM_00756460		10.2	6.2	19	23.3063	-4.30633	2	1
TTHERM_00563950		2.1	5.4	19	23.427	-4.42701	1	2
TTHERM_00313290		3.9	3.9	19	23.448	-4.44796	2	2
TTHERM_00293370		3.9	9.6	19	23.4841	-4.48407	2	3
TTHERM_00499300		0.5	0.4	19	23.5107	-4.51075	2	2
TTHERM_00688570		3.9	6.8	19	23.6431	-4.64306	1	2
TTHERM_00797930		1.5	3	19	23.6513	-4.6513	1	2
TTHERM_00535980		3.6	5.5	19	23.6664	-4.66644	2	2
TTHERM_00760270		6.1	4.4	19	23.6709	-4.67088	2	2
TTHERM_00420290		1.8	4.3	19	23.7241	-4.72411	1	2
TTHERM_00146330		0	1.9	19	23.7338	-4.73376	0	1
TTHERM_00577310		1.9	1.9	19	23.9121	-4.91214	2	2
TTHERM_00550810		1.7	1.7	19	23.9395	-4.93948	2	2
TTHERM_00196230		8.7	8.7	19	23.9596	-4.95961	2	2
TTHERM_00522260		4.3	4.9	19	23.9864	-4.98642	2	2
TTHERM_01044640		3.3	2.9	19	24.0047	-5.0047	1	2
TTHERM_00971710		1.6	3.5	19	24.0438	-5.04377	1	2
TTHERM_000899549		3.9	11	19	24.0448	-5.04477	1	2
TTHERM_00577030		2.3	6.2	19	24.0493	-5.04935	1	2
TTHERM_00334590		3.9	7.5	19	24.124	-5.124	2	2
TTHERM_00442420		2.6	4.9	19	24.1342	-5.13422	1	2
TTHERM_01309090		4.9	9	19	24.2347	-5.23469	1	2
TTHERM_01099180		3.5	9.3	19	24.2356	-5.23564	0	1
TTHERM_00697430		9.4	9.4	19	24.28	-5.28001	2	2
TTHERM_00370670		0.7	1.2	19	24.298	-5.29796	1	2
TTHERM_00784600		1	1.6	19	24.334	-5.33395	1	2
TTHERM_00614680		6.7	10.1	19	24.3629	-5.36286	2	4
TTHERM_00048970		3.7	5.4	19	24.3641	-5.36406	2	3
TTHERM_00145010		1.7	2.1	19	24.3931	-5.3931	2	1
TTHERM_01001430		3.4	5.1	19	24.399	-5.39898	1	2
TTHERM_00548120		3.4	7.5	19	24.438	-5.43797	1	2
TTHERM_00313090		5.5	7.5	19	24.4675	-5.4675	1	2
TTHERM_00660130		4.1	4.6	19	24.4765	-5.47655	0	1
TTHERM_00624780		4.8	7.7	19	24.541	-5.54103	2	3
TTHERM_00146410		2.8	4.8	19	24.5651	-5.56506	2	2
TTHERM_00653900		0.9	1.8	19	24.5826	-5.58256	1	2
TTHERM_00569160		18.4	33.8	19	24.615	-5.61498	0	1
TTHERM_01345820		3.7	2.9	19	24.6242	-5.62416	3	2
TTHERM_00225860		4.5	7.9	19	24.6861	-5.68614	1	2
TTHERM_00433420		8.5	7.5	19	24.7826	-5.78257	2	2
TTHERM_00498260		6.9	10.2	19	24.7996	-5.79961	1	2
TTHERM_00857810		0	17.6	19	24.8118	-5.81176	0	3
TTHERM_00094220		8.4	16.7	19	24.8435	-5.84355	2	4
TTHERM_00688460		4.9	22	19	24.9312	-5.93121	1	4
TTHERM_00527440		5.7	6.1	19	24.9581	-5.9581	2	2
TTHERM_00298230		5	10.9	19	24.9906	-5.99058	2	4
TTHERM_00316160		12.9	15.5	19	25.0237	-6.02373	2	2
TTHERM_00649500		4.5	12.5	19	25.0999	-6.09989	1	3
TTHERM_00538790		3.9	5.3	19	25.1477	-6.14767	2	2
TTHERM_000441959		10.5	16.7	19	25.217	-6.21701	2	4
TTHERM_00470790		1.8	3.7	19	25.2465	-6.24652	1	2
TTHERM_00086840		2	5.3	19	25.2756	-6.27562	2	4
TTHERM_00691150		0.7	2.2	19	25.2807	-6.28069	2	5
TTHERM_00261800		0	9	19	25.3041	-6.30407	0	3
TTHERM_00777270		5.8	17	19	25.3752	-6.37518	2	4
TTHERM_00895610		8.4	11.9	19	25.3768	-6.3768	1	2
TTHERM_00295920		4.1	5.5	19	25.391	-6.391	3	4
TTHERM_01285910		1.6	6.2	19	25.432	-6.43199	1	3
TTHERM_00082230		5.4	3.9	19	25.456	-6.45601	2	3
TTHERM_00847040		39.6	39.9	19	25.5369	-6.53694	1	2
TTHERM_00037020		2.3	5.4	19	25.5827	-6.58271	2	4
TTHERM_00295050		1.5	5.9	19	25.6133	-6.61327	1	5
TTHERM_00554590		0	24.2	19	25.8785	-6.87846	0	5
TTHERM_00078870		0	5.4	19	25.9228	-6.9228	0	4
TTHERM_00716050		2.7	5.3	19	25.96	-6.95996	1	2
TTHERM_00723290		10.7	17.6	19	26.014	-7.01395	1	3
TTHERM_01640980		4	9.2	19	26.0586	-7.0586	2	5
TTHERM_00766400		21.1	10.8	19	26.0703	-7.0703	2	3
TTHERM_00402050		0	11	19	26.0842	-7.08422	0	6
TTHERM_000649439		0	24.2	19	26.1554	-7.15536	0	4
TTHERM_00377310		9.6	9.6	19	26.1659	-7.1659	4	5
TTHERM_00857920		5.8	14.2	19	26.2386	-7.2386	1	2
TTHERM_00196180		3.4	21.5	19	26.2698	-7.2698	0	6
TTHERM_01643990		30.7	30.5	19	26.3613	-7.36128	1	2
TTHERM_00088150		0	7.3	19	26.7945	-7.79452	0	9
TTHERM_00531890		1.2	10.7	19	26.8862	-7.88623	1	9
TTHERM_01479590		34.9	36.2	19	27.253	-8.25305	1	2
TTHERM_00644640		3.4	48.8	19	28.5366	-9.53664	1	12
TTHERM_00663810		4.7	13.4	19	28.8404	-9.84044	1	4
